# Supplementary material for: Parallel Germline Infiltration of a Lentivirus in Two Malagasy Lemurs
Source: PLoS Genet. 2009 Mar 20;5(3):e1000425. doi: 10.1371/journal.pgen.1000425 (PMC2651035; doi:10.1371/journal.pgen.1000425)
Supplement: Dataset S1 — Alignment (in fasta format) of the various pSIV clones and contigs used to reconstruct the pSIV consensus. All clones were deposited in Genbank (see Materials and Methods for accession numbers). CME = Cheirogaleus medius. MMU = Microcebus murinus. (0.12 MB TXT) [file pgen.1000425.s010.txt]

>pSIV-consensus
TGGAAGGAGATTTTGGGTGCAGCTGAGCACCCTAGTGACTGTGTGGGTGCAGCTGAGCAC
CCAGGTGACTGTGTACCAACGAGAGGTGCGAAAAGCCAACGAGAGGTGCGAAAGGTGCAG
TGTGAGCATACAGGAAACCGCAACCGCAGACTGTCTCTCACACCTTTGCAGCTTACACAA
GGACTTTGCTTTCTATTTGGGGAAGGGGGG-CTACTTCAGTACTTGGGGCTTAGGGAGGG
CTTGGGGAGCATATATAAGCCTGAGGTTGCCTAGCCTCGGGGCCCCCTCTCACATCTCTG
GGTCCG-CCATCACCCAGACTCCAGAGTGTGGATCCACAATAAAGCTGTGCATCTTGACC
CAGAGCTGTGTGTGTGTGCCGAGTCTTCTTGCCCTGGGGAAGGCAACGCAAGTTGGCCCT
TCCAGCTGGCGCCCGAACACGGGGCTTGACTTGACTTCTGCGAACGGTGAGTTTGTGGGA
GTTGCAGGGCGAG--ATGGAGAAGGGGAAGATGGGTGATGGACAGTGTCTAGGGAAAGAC
ACGGTGAAAAAGGCACAGCAGGTAAGAGTGAGAGGTACCGGGAAGCCCACGTACAAGTTA
GGGAACTTTGTCTGGGCAGTGAAGATAGCTGCAGCAGTAACAGGGGAGGACGCTCCTCGA
AAATTAGAAGATCTATCAACAAAACAGCTGTGGGGTTTTTTAAAGGCGCTGGCCGCCAAA
GCGGGG---GCAGGGGACATTAATGTAGCACTAGACACCCTGCTAGTGTTATGGGTTACA
GCAAAAGGGTTCACAGTGGAAAGTACAGAGGGTGCCGCAGATGTGGCAAAGGTGGTAGGA
TGGCAAGAACAGCTCCATGGGAAGAAAGAGCAGGATCCGGAGGCAGAAGCAGCTGCCTAC
CCGGTTGTAAATAGGGGACAGGGATGGGCTTATGAGCCTATGAGTACCAGAACTGTCGCA
GCATGGATTCGCCAGACTGGAGAGAAGGGACTTACTAGTCCAGAAACAATCACATATTGG
GGTTTAATATCCCAAGATCTGTCCAGTAGGGAACAGGTCCAACTGCTGGAAGTCGTTCCA
GGACTTCAGGCAGACAAGGATATGCTGGGGGCATATCTAGAAGAAAGGGCACGTGAGTGG
GATGCGCAACCACAACAGCCATTGCCCTATACTTCTGCTCATATTAGGGGATTGACAGGG
GATCAGGCC---TTTGCCATATCAGCGCAAGGGCGAGAAGCTGCGCAGGTCTTTAGGGCC
TGGATAACGCAGGGCTTAATGAACTTGGCCCAGTTGCGGGCGCCACACCCAGGGTCAACA
AAGATCTTGCAGGGACCAAAAGAGCCTTATGGGGAATTTATTAATAGACTGTTTCTCCAG
ATTAATCAGGAAGGAGCACCAGAGGAAGTAAAGACATATCTTAAGGGGCGTCTCAGCATT
GAGAACGCTAATGCAGATTGCCAAAAGGCCATGAGCCATCTTAGGCCGGAAGACCCCTTG
GAGGAGAAAATCAGAGCTTGTCAAAATGTAGGGAGTCAGTCTCACAAATTTGCAATGATG
GCACAAATGTTTGGGGGG---CAAAGAGGGGAAAAGGTGCAGGAGCAAAGGAAGACACAG
AAATGTTACAATTGTGGAAAATTTGGACATATGTCAAAGCAGTGCCGACAGTCCCACAAG
TGTTATAACTGCGGGGAAGAGGGACATCTAGCAAAAAGTTGTCAAAGGCCAAAAAACGGG
AGGAGGAGCCCATCAGGGGCCCCACTAGAGATGACACCAGTGCAGCCTTCTGCACTGGAA
CCTCCCCAAGGGGGAGGGAGATGGGGTTGTACCCCACCCTCAAGGAATTATTAA--ATTA
GATCACCGGCCCCTGGTGACTCTGAAGGTAGGGGGACAATCGGTCACCCTCCTGATAGAC
ACCGGGGCTGACAATACAATTATCCACCCTAAAGATTGGAAACCAGTAGGAATGGAAGAG
GGGATAATTAACATTGGGGGAATTGGAGGTTCTCAAAAGGGGGTATTATACAAACAAGTG
CCTATTACTCTAGCAGATAGGCAGATACGGGGAACTGTCATAAGGGCAGTGACCCCTATA
AATTTACTAGGGAGGGACAATTTAGTATCACTAGGAATTGGAGTAGTGATGCTAATGGCA
CAGATGTCAGTAAAAATAGTGCCGCTGCCAGTTGAGTTAATGCCTGGCTGTGATGGGCCA
AGAGTAAAACAGTGGCCCCTTACGCAAGAGAAATATCAGGCTCTTGCTGAGATAGTATCT
AAATTAGAAAAAGAGGGAAAAGTTAGTAGAGCAGAGGTAGGTAATCCCTACAACACTCCG
GTGTTTGCCATT---AAGAAAAAATCAGGC---AAATGGAGAATGCTCATTGACTTTCGA
GTGCTA---AATGCTCGAACC---AAAAAGGGGGCTGAGTTTCAACTGGGCTTGCCCCAC
CCGGCAGGCCTACAAAAGAAAGATAATGTCACCATACTAGATATTGGTGATGCTTATTTT
ACCATACCATTAGACCCCACATTTAAAAAGTACACTGCCTTTACTCTGATACCACCTAAT
AATCAGGGACCAGCCAGGAGATTTGTGTTTAATTGTCTACCACAAGGGTGGGTGTGTAGT
CCAGCCTTTTACCAAAGGACTATGAGTGACATCATACAGCCATGGAAACAAGCTCATCCT
GAGGTCATGTTATATGTCTACATGGATGACCTTCTAATCGGGACAGACCTCCCCTTGAGG
GAGCATAGAAGGCTGGTCCAAGAGCTTAGGAGTATGCTTCTTGGCTGGGGCTTTGAAACT
CCTGAAGAGAAAGTGCAGGACCAATGGCCACTACAGTGGATGGGGTATGAGTTACACCCT
AATAAGTGGCAGTTGCAGGTCCGAAAATTAGAGTTACCAGATCACCCCACTTTAAATGAA
GTCCAAAAACTGGTGGGAATTATTAATTGGGCTAGTCAAATTATATCAGGGCTTAAAATA
AAGAAGCTTACTGCTATGATGGCAGGGAATCAGGATCTCAATAGAAAGATAGAATGGACT
AAGGAAGCTAGAAAGGAAGCTGAAGAGGCAGCTAAGCTGCTCCAGGAGCTCCCAGCAGGG
GGGTATGTCGACCCCTTGAAACAGGTGGAGGCTAGAATAGCTTTTGTAGGTTTCCGCGAG
GTAGCCTACGACGTCCATCAGGAGAATATCATCCTTTGGTGTGGCAGAGTAGGGTCCAGC
AAAGCTCATTGTAATCCGGTGGACCTATGTGTAAAAGCAGCAATAAAAATAGGCAGGGAA
ACCTTGATTAGGCTAGGAGTGGTCCCCATACTTACTGTCCCGGTAGCAAAAGATATCTGG
GATAGTTTTGCATGGACTGCGGGGGAGGTAGCATGGTTCCCAGAAGTAAGACATCAGGCA
CCTCCTCTAATAGTTGAGAGATGGATGAAAATGGTGTCAGAACCCATTAAGGGGGCAAGA
ACTTGGTATATCGATGGATCTAAGAAACGGGGCCAAAAAGCTAGAGCAGGAATTTGGACA
GAGGGAGAGAAGGCACAAGTACAGGAACTGGAGAGCTCAAATCAAAAAGCAGAATTGGCA
GCCTTGTTGTATGCCTTACAGCAGGAAGACAAAGAATTAAACATTATCACTGATTCTCAA
TATGTAATGAAAGTGATGCGACGCGAGCTATGGGTCAGCGATTCTCCCTTGGTTCAGAGC
ATCATACAAGCAGCAGAGAAAAAACAGGCTATCTATTTAGATTGGGTGCCAGGTCATAAG
GGAATCCCAGGAAATCAGAAGATTGATGAAGAAATTCAAAATTGGCAAGGTTTGGTTATC
CAAGGCACAGGTATCCTTCCTAAAAGAGAAGAGGATGTAGGCTATGATTTACAAATTCCA
GAAGATGTGTACCTGCAGGGCTTAGAAAGGCGGTCCATTCCATTGAACTTGCGAGTTCAA
TGGGAAAAAGACCAATGGGGGTTGATTGTGGCAAAGTCCTCTATGGCTCAGATGGGGGTG
ATTCCTCTAGGTGGAGTCATAGATTCTGGATATAGAGGACCCATCATCCTCATCCTATGG
AATCTTAATAGGAATGCAGTACTCCTTAAGGCCGGAAAAAGAGTGGCTCAGCTAGTTATA
ATGTCTCTATTTCATGAGGAGTTGCAACAAGTTCAGCAGGTCAAAATTGACACGGCCCGA
GGTGAAGGAGCATTTGGCTCCACTGGAGCCTATTTCTTGGAGGCTATCCCTAGAGCAGAA
AGTGATCATGAACTATGGCACTCGGGGGTTAAAGCTCTCATGCAGGATTTTGGAATGCCT
CGCATGGTGGCTAAAGCCATCGTGCAAAAATGTCCTGATTGCCAAGGGAAGGGATCAGCC
ATTACAGGGGTGGTGGATTACACCCCGGGGACATGGCAGATGGATGTTACCCACTGGGAA
GGACATAAACTGTTAGTAGCACTTGAGACTGCTTCTGGGTTAACATGGGCTAAAATTATC
CCTGATGAAACAGCCAAAACCACTTTGTTGGCTACATTAGAACTGCACAGTATTTTCAAA
GTGAGTCACTTACATACAGATAATGGGCCTAATTTCACTGCTGAAAGATTTACTAATGCT
CTTGCCTGGTTAGGCATTAAGCACTCCACAGGTATCCCCTACAATCCTCAATCTCAAGGG
GTAGTGGAATCTACCAATAAGTTGTTAAAAGAAATGCTCCACAAAATTAGACCCAAAATG
GAGACAGTTCACGCGGCTGTCTATATGGCTTTATTTGCCATTAATTTTAAACAAAGGGGT
GGAGTGGGAGGTACAACTAGATATGAAAGACATTTAGACATGGGATTGGAAGACCTACAA
AATTACCATTTCAAAAATTTGGACTCATACCATGTCTACTTTAAACAGCCACCTCAAAAA
ACCTGGCAGGGACCAGCTCGTCTCCTTTATAAGGGGCAGGGAGCGGTGGTCTGCGAGCAT
CAGGGAAAGACAATAGCAGTACCTAGACGCTACTGCAAGATCATAACGGGAGTTTCTGAT
TCCCTCTCTGCAG--ATGGATAGCAGACAGAAATGGTACAACATCCCCGCTCCCCGGTGG
CGCCCCTTTGGACGATGGGCTATCTCATTGAGGCCATGGCCAGGAGAAGGGACCTATCAG
CAAGTTAGAATATTGGGGCCACGAGATGAGTTCCTGATAATACATGGTGTACAAATTCAC
TCATCTGTGTTCTATGAGATTTGCCAACACAAGAACTGGGCACACTGTTTCTTGCATTGG
TGGGGGCGTGGGAGGATTGCGCTAAGCTGGGGGGAGGCTGCTGCATGGGAAAACTACAGC
ACCTTTCATACTTCGTGTAATTTAAAGGTCAAACATCATCTCCCGGTAGTGAACTTAGCC
CTCAACCTACGGGCAGGAAATCTCAAGGGATTATGTGCAGTAGAGGCAATTGTCAACTTA
GGGGAGCAAGGCTTTTATACGGAAGAGAACTTGCAAGAGCGAGTGCTGATGAGCATGGTC
AGGGCCCATGAGCACCCTGGTAGCTGGGGAATAGCATACAGAATGCAGGAATGTTGGACT
GACTCTGCTTTCCGAGTGTTTCAACAGCAGGGACCGTTGCTGCCGGAAGCATGCAACCAG
ATCGAGTTACCCTGA-GGGATTGGAGTGAGTGGAGAGAGGCCTCTCTGCAGCTGTTGCCA
CGTATGGCACCAGTAACAGCGGAAGAAAAAGACTGGTTCGACCTTCTAGCTCATGCTTTG
CCTAAAGTACCCCTTTCTGTCTTAATGCTTATTTTCAGGGGGCCGCAAGAAAAATGGCGG
GTAAGGTTGCAACGCTGGCTTTGGTATACTCGCTTTGCGCAGGGGCACTGGGAACACAAT
-TAGCATTGCTTAAAACCCCACCCATTGTTAGACTGCTTACCAATAATACAGAACCTCCT
ATAGTGTTCTGTGAGTCTGAGCAGGGGCACTTGGGATGTGCTCCAGCTTTATTTTCGTAT
GTTAATGCTTCTATCAATATATCTCACCCCTTAGAGGAAGAGGTTGATCCATGGGATAGT
TCTTTAGCATTGTTCACAGACTGGGTATCAGGAGCCCATATGCAATGGCTGACTCAGAGA
GCCCAGGAATGGAGGGGATATTGCCAACCAATGAACTGTACGCAGGCTAATAACTTTACT
AGAAATTGTACCAGGCCTTATGTGGATTATGAAGGTAGACCTGAAAACATTCAGGAGACA
ATTTCACAAATGCAGTTAAATTGTACTAATTCAACCTGTGTGAGGAAAGAGTGTAAACAA
AGATTGTTCTTCCGGGGTAACCCACCTCTTGATGCTCAAACCTTTAGACTTTGTGTTAGA
CAACCTTTTGCTTTAAGAAGATGTCCACCAACCAATAGGATGGACTGGAGGCAACCTTAT
AATTGCTCTGAGCAATGCCTAACTTCCTGTACAGAGGCAGTAAACGTAACTGTAGAAACT
TTGTGGCAATCACAGGGAGTGTTAAACCCAAATCAAACAGGGGTGAGCTGTTACGGAGAG
GGGATGATGGTAACAGTCCAAACTGAACACGACCCCATTGGAATAAAGGTCTTGCAGACC
ATGAAAATACCAAAAATGACCTGTAATCTTACAGGAGTTCAAAATAACAGTGGTCAAAAG
GGCACAGTTGACCCCTGTTATTTCCTTTGCTATAATGCCACAAAGAAAGGAAGGGAAGGC
AGAGGCAATCCCATAGTGCTTATCTCTTGTAAGTACAATGGGACGTCTGGGACATTAACC
AATTGTGAAAGAGTTTTTAAAGTGTCAATGCCAGGGCCACAAGATCCTCTATATTATCCA
ACCTATCCTAGGGAAAAGTGGTTACTGCATCTCCCAATGGAGGAAACAGGGGATCCCATA
CAATGTAATGCCTCTTTCCGGTGGCTACGTAGGAGTGTAGCCTTACACGACACTGGGGTA
CAGGAGCCCGATATCAATAGCTCCTTTGGGGCAGAGGAAGCATGGAGAGAT---ATGGTA
GAAAGCTACATAGTGTATCGTTTCCAGGAATGGACAGTGGTACCTGTGCAGGAGGGAGAA
ATAATATTATCTCGACCAAGGAGGGAACCGGTGACAATAATCTTGGCTCTGATATCGCTG
TTCACTCTGGTTGGAACGGCTGTAAGTGTGGCCGCGATGCACCAGGTGGGAACTGTGGCG
ACCGCAGTTGGGGTACTCGTGGACAACGAAGGGCTCCTGTGGGAATCACAGAGGCGCTTG
GGCAACTTAGTGGACCACCTAGCGTTCCAGGTACAGGTGTTACAAGCGAGGGTGCAGGCT
ATGGAGTATGTGTTGCAGGTTCAAGAATCTTGGTCTGAAATGGGATGTATTCCTTCACTG
TGCCTTACGGACATTCCTTGGAACGATACATGGGGAGTTCCCAATATCACCCAGACTTGG
AAAGAGTGGGATGATCAATTTTGGAAGAATTATGGTGAGGCTAGAGAGCTATGGCATAGA
CAGTTTTTAGAGGGACGAGGTAAATTGGGAAAGATCCGCAGAGATTTAGCTCAAACTGCT
CTAGCACAAAAAGTCAAGGATGCTCTCAATTCAATTCCTAAATGGTTGTGGACTGGCTTA
GCAGTAATAATTGTACTCATTATCATAATTCAAGTTGCTTGCATGGGGCTTAAAATGCTT
ACTAA-AGCGGTTGTAAGTTGGGCAGGCTTTCTTGCATTGCAGCCAGAGGCGCCTCCCGA
CGTAGAGCCCGACGCCGCCGTCTGCGAAAACAACGGCTACGCAAATGGATGGCGCGACTA
CTGGCAACTCTGGAGCGGTGGGACCCTTTTCCAGATGACTCGCCGGCCTTAAAAGAAAAA
GAA------AGGGTGGACTGGAAGGAGATTTTGGGTGCAGCTGAGCACCCTAGTGACTGT
GTGGGTGCAGCTGAGCACCCAGGTGACTGTGTACCAACGAGAGGTGCGAAAAGCCAACGA
GAGGTGCGAAAGGTGCAGTGTGAGCATACAGGAAACCGCAACCGCAGACTGTCTCTCACA
CCTTTGCAGCTTACACAAGGACTTTGCTTTCTATTTGGGGAAGGGGGGCTACTTCAGTAC
TTGGGGCTTAGGGAGGGCTTGGGGAGCATATATAAGCCTGAGGTTGCCTAGCCTCGGGGC
CCCCTCTCACATCTCTGGGTCCGCCATCACCCAGACTCCAGAGTGTGGATCCACAATAAA
GCTGTGCATCTTGACCCAGAGCTGTGTGTGTGTGCCGAGTCTTCTTGCCCTGGGGAAGGC
AACGCAAGTTGGCCCTTCCA
>CME-Clone-a
---------------------------------AGTGACTGTGTGGGTGCAGCTGAGCGC
CCTGGTGACTGTGTACCAACGAG--------------------AGGTGTGAAAGGTGCAG
TGTGAGCATACAGGAAACCGCAACCGCAGACTGTCTTTCAC--CTTTGCAGCTTACAGAA
GGACTTTGCTTTCTATTTGGGAAAGGGGGGGCTACTTCAGTGCT----------GGAGG-
CTTAGGG---ATATATAAGCCCGAGGTTGCCTAGCCTCGGGGCCGCCTCAC--ATCTCCG
GATCTG-CCATCACCCAGACTCCAGAGTGTGGATCCACAATAAAGCTGTGCATCTTGACC
CAGAGCTGTGTGTGTGTGCCGAGTCTTCTTGCCCTGGGGAAGGCAACGCAAGTTGGCCCA
ACCAGCTGGCGCCCGAACACGGGGCTTGACTTGACTTCTGCGAACGGTGAGTTTGTGGGA
GTTGCAGGGCGAG--ATGGAGAAGGGGAAGATGGGTGATGGACAGTGTCTAGGGAAAGAC
ACGGTGAAAAAGGCACAGCAGGTAAGAGTGAGAGGTACCGGGAAGCCCACGTACAAGTTA
GGGAACTT----TGGGCAGTGAAGATAGCTGCAGCAGTAACAGGGGAGGACGCTCCTCGA
AAATTAGAAGATCTATCAACAAAACAGCTGTGGGGTTTTTTAAAGGCGCTGGCCGCCAAA
GCGGGG---GCAGGGGACATTAATGTAGCACTAGACACCCTGCTAGTGTTATGGGTTACA
GCAAAAGGGTTCACAGTGGAAAGTACAGAGGGTGCCGCAGATGTGGCAAAGGTGGTAGGA
TGGCAAGAACAGCTCCATGGGAAGAAAGAGCAGGATCCGGAGGCAGAAGCAGCTGTCTAC
CCGGTTGTAAATAGGGGACAGGGATGGGCTTATGAGCCTATGAGTACCAGAACTGTCGCA
GCATGGATTCGCCAGACTGGAGAGAAGGGACTTACTAGTCCAGAAACAACCACATATTGG
GGTTTAATATCCCAAGATCTGTCCAGTAGGGAACAGGTCCAACTGCTGGAAGTCGTTCCA
GGACTTCAGGCAGACAAGGATATGCTGGGGGCATATCTAGAAGAAAGGGCACGTGAGTGG
GATGCGCAACCACAACAGCCATTGCCCTATACTTCTGCTCATATTAGGGGATTGACAGGG
GATCAG
>CME-Clone-b1
------------------------------------------------------------
------------------------------------------------------------
------------------------------------------------------------
------------------------------------------------------------
------------------------------------------------------------
------------------------------------------------------------
------------------------------------------------------------
------------------------------------------------------------
------------------------------------------------------------
------------------------------------------------------------
------------------------------------------------------------
------------------------------------------------------------
------------------------------------------------------------
------------------------------------------------------------
------------------------------------------------------------
------------------------------------------------------------
------------------------------------------------------------
------------------------------------------------------------
------------------------------------------------------------
-----------------------------------------------------------G
GATCAGGCC---TTTGCCATATCAGCGCAAAGGCGAGAAGCTGCGCAGGTCTTTAGGGCC
TGGATAACGCAGGGCTTAATGAACTTGGCCCAGTTGCGGGCGCCACGCCCAGGGTCAACA
AAGATCTTGCAGGGACCAAAAGAGCCTTATGGGGAATTTATTAATAGACTGTTTCTCCAG
ATTAATCAGGAAGGAGCACCAGAGGAGGTAAAGACATATCTTAAGGGGCGTCTCAGTATT
GAGAACGCTAATGCAGATTGCCAAAAGGCCATGAGCCATCTTAGGCCGGAAGACCCCTTG
GAGGAGAAAATCAGAGCTTGTCAAAATGTAGGGAGTCAGTCTCACAAATTTGCAATGATG
GCACAAATGTTTGGGGGG---CAAAGAGGGGAAAAGGTGCAGGAGCAAAGGAAGACACAG
AAATGTTACAATTGTGGAAAATTTGGACATATGTCAAAGCAGTGCCGACAGTCCCACAAG
TGTTATAACTGCGGGGAAGAGGGACATCTAGCAAAAAGTTGTCAAAGGCCAAAAAACGGG
AGGAGGAGCCCATCAGGGGCCCCACTAGAGATGACAGCAGTGCAGCCCTCTGCACCAGAA
CCTCCCCCAGGGGGGGGGAGATGGGGTTGTACCCCACCCTCAAGGAATTATTAA--ATTA
GATCACCAGCCCCTGGTGACTCTGAAGGTAGGGGAACAATCGGTCACCCTCCTGATAGAC
ACCGGGGCTGACCATACAATTATCCACCCTAAAGATTGGAAACCAGTAGGAATGGAAGAG
GGGATAATTAACATTGGGGGAATTGGAGGTTCTCAAAAGGGGGTATTATACAAACAAGTG
CCTATTACTCTAGCAGATAGGCAGATACAGGGAACTGTCATAAGGGCAGTGACCCCTATA
AATTTACTAGGGAGGGACAATTTAGTATCACTAGGAATTGGAGTAGTGATGCTAATGGCA
CAGATGTCAATAAAAATAGTGCCGCTGCCAGTTGAGTTAATGCCTGGCTGTGATGGGCCA
AGAGTAAAACAGTGGCCCCTTACGCAAGAGAAATATCAGGCTCTTGCTGGGATAGTATCT
AAATTAGAAAAAGAGGGGAAAGTTAGTTGAGCAGAGGTAGGTAATCCCTACAACACTCCG
GTGTTTGCCATT---AAGAAAAAATCAGGC---AAATGGAGAATGCTCATTGACTTTCGA
GTGCTA---AATGCTCGAACC---AAAAAGGGGGCTGAACTTCAGCTGGGCTTGCCCCAC
CCGGCAGGCCTACAAAAGAAAGATAATGTCACCATACTAGATATT---------------
------------------------------------------------------------
----------------------------------------------
>CME-Clone-b2
------------------------------------------------------------
------------------------------------------------------------
------------------------------------------------------------
------------------------------------------------------------
------------------------------------------------------------
------------------------------------------------------------
------------------------------------------------------------
------------------------------------------------------------
------------------------------------------------------------
------------------------------------------------------------
------------------------------------------------------------
------------------------------------------------------------
------------------------------------------------------------
------------------------------------------------------------
------------------------------------------------------------
------------------------------------------------------------
------------------------------------------------------------
------------------------------------------------------------
------------------------------------------------------------
-----------------------------------------------------------G
GATCAGGCC---TTTGCCATATCAGCGCAAGGGCGAGAAGCCGTGCAGGTCTTTAGGGCC
TGGATAACGCAGGGCTTAATGAACTTGGCCCAGTTGCGGGCACCACACCCAGGGTCAACA
AAGATCTTGCAGGGACCAAAAGAGCCTTATGGGGAATTTATTAATAGACTGTTTCTCCAG
ATTAATCAGGAAGGAGCACCAGAGGAAGTAAAGACATATCTTAAGGGGCGTCTCAGCATT
GAGAACGCTAATGCAGATTGCCAAAAGGCCATGAGCCATCTTAGGCCGGAAGACCCCTTG
GAGGAGAAAATCAGGGCTTGTCAAAATGTAGGGAGTCAGTCTCACAAATTTGCAATGATG
GTACAAATGTTTGGGGGGG--CAAAGAGGGAAAAAGGTGCAGGGGCAAAGGAAGACACAG
AAATGTTACAATTGTGGCAAATTTGGACATATGTCAAAGCAGTGCCAACAGTCCTGCAAG
TGTTATAACTGCGGGGAAGAGGGACATCTAGCAAAAAATTGCCAAAGGCCAAAAAACGGG
AGGAGGAGCCCATCAGGGGCCCCACTAGAGATGACAGCAGTGCAGCCCTCTGCACCAGAA
CCTCCCCCAGGGGGGGGGAGATGGGGTTGTACCCCACCCTCAAGGAATTATTAA--ATTA
GATCACCGGCCCCTGGTGACTCTGAAGGTAGGGGGACAATCGGTCACCCTCCTGATAGAC
ACCGGGGCTGACAATACAATTATCCACCCTAAAGATTGGAAACCAGTAGGAATGGAAGAG
GGGATAATTAACATTGGGGGAATTGGAGGTTCTCAAAAGGGGGTATTATACAAACAAGTG
CCTATTACTCTAGCAGATAGGCAGATACGGGGAACTGTCATAAGGGCAGTGACCCTTATA
AATTTGCTAGGGAGGGACAATTTAGTATCACTAGGAATTGGAGTAGTGATGCTAATGGCA
CAGATGTCAGTCAAAATAGTGCCGCTGCCAGTTGAGTTAATGCCTGGCTGTGATGGGCCA
AGAGTAAAACAGTGGCCCCTTACGCAAGAGAAATATCAGGCTCTTGCTGAAATAGTATCT
AAATTAGAAAAAGAGGGAAAAGTTAGTAGAGCAGAGGTAGGTAATCCCTACAACACTCCG
GTGTTTGCCATT---AAGAAAAAATCAGGC---AAATGGAGAATGCTCATTGACTTTCGA
GTGCTA---AATGCTCGAACC---AAAAAGGGGGCTGAACTTCAACTGGGCTTGCCCCAC
CCGGCAGGCCTACAAAAGAAAGATAATGTCACCATACTAGATATT---------------
------------------------------------------------------------
-----------------------------
>CME-Clone-c
------------------------------------------------------------
------------------------------------------------------------
------------------------------------------------------------
------------------------------------------------------------
------------------------------------------------------------
------------------------------------------------------------
------------------------------------------------------------
------------------------------------------------------------
------------------------------------------------------------
------------------------------------------------------------
------------------------------------------------------------
------------------------------------------------------------
------------------------------------------------------------
------------------------------------------------------------
------------------------------------------------------------
------------------------------------------------------------
------------------------------------------------------------
------------------------------------------------------------
------------------------------------------------------------
------------------------------------------------------------
------------------------------------------------------------
------------------------------------------------------------
------------------------------------------------------------
------------------------------------------------------------
------------------------------------------------------------
------------------------------------------------------------
------------------------------------------------------------
------------------------------------------------------------
------------------------------------------------------------
------------------------------------------------------------
------------------------------------------------------------
------------------------------------------------------------
------------------------------------------------------------
------------------------------------------------------------
------------------------------------------------------------
------------------------------------------------------------
------------------------------------------------------------
------------------------------------------------------------
------------------------------------------------------------
------------------------------------------------------------
--------------------------------------------------CTTGCCCCAC
CCGGCAGGCCTACAAAAGAAAGATAATGTCACCATACTAGATATTGGTGATGCTTATTTT
ACCATACCATTAGACCCCACATTTAAGAAGTACACTGCCTTTACTCTGATACCACCTAAT
AATCAGGGACCAGCCAGGAGATTTGTGTTTAATTGTCTACCACAAGGGTGGGTGTGTAGT
CCAGCCTTTTACTAAAGGACTATGAGTGACATCATACAGCCATGGAAACAAGCTCATCCT
GAGGTCATGTTGTATGTCTACATGGATGACCTTCTAATCGGGACAGACCTCCCCTTGAGG
GAGCATAGAAGGCTGGTCCAAGAGCTTAGGAGTATGCTTCTTGGCTGAGGCTTTGAAACT
CCTGAAGAGAAAGTGCAGGACCAATGGCCACTACAGTGGATGGGGTATGAGTTACACCCT
AATAAGTGGCAGTTGCAGGTCCGAAAATTAGAGTTACCAGATCACCCCACTTTAAATGAA
GTCCAAAAACTGGTGGGAATTATTAATTGGGCTAGTCAAATTATATCAGGGCTTAAAATA
AAGAAGCTTGCTGCTATGATGGCAGGGAATCAGGATCTCAATAGAAAGATAGAATGGACT
AAGGAAGCCAGAAAGGAAGCTGAAGAGGCAGCTAAGCTGCTCCAGGAGCTCCCAGCAAGG
GGGTATGTCGACCCCTTGAAACAGGTGGAGGCTAGAATAGCTTTTGTAGGTTTCCGCGAG
ATAGCCTATGACGTCCATCAGGAGAATATCATCCTTTGGTGTGGCAGAGTAGGGTCCAGC
AAAGCTCATTGTAATCCGGTGGACCTATGTGTAAAAGCAGCAATAAAAATAGGCAGGGAA
ACCTTGATTAGGCCAGGAGTGGTCCCCATACTTACTGTCCCGGTAGCAAAAAATATCTGG
GATAGTTTTGCATGGACTGCGGGGGAGGTAGCATGGTTCCCAGAAGTAAGACATCAGGCA
CCTCCT-TAATAGTTGAGAAGTGGATGAAAATGGTGTCAGAACCCATTAAGGGGGCAAGA
ACTTGGTATATCGATGGATCTAAGAAACGGGGCCAAAAA
>CME-Clone-d
------------------------------------------------------------
------------------------------------------------------------
------------------------------------------------------------
------------------------------------------------------------
------------------------------------------------------------
------------------------------------------------------------
------------------------------------------------------------
------------------------------------------------------------
------------------------------------------------------------
------------------------------------------------------------
------------------------------------------------------------
------------------------------------------------------------
------------------------------------------------------------
------------------------------------------------------------
------------------------------------------------------------
------------------------------------------------------------
------------------------------------------------------------
------------------------------------------------------------
------------------------------------------------------------
------------------------------------------------------------
------------------------------------------------------------
------------------------------------------------------------
------------------------------------------------------------
------------------------------------------------------------
------------------------------------------------------------
------------------------------------------------------------
------------------------------------------------------------
------------------------------------------------------------
------------------------------------------------------------
------------------------------------------------------------
------------------------------------------------------------
------------------------------------------------------------
------------------------------------------------------------
------------------------------------------------------------
------------------------------------------------------------
------------------------------------------------------------
------------------------------------------------------------
------------------------------------------------------------
------------------------------------------------------------
------------------------------------------------------------
------------------------------------------------------------
------------------------------------------------------------
------------------------------------------------------------
------------------------------------------------------------
------------------------------------------------------------
------------------------------------------------------------
------------------------------------------------------------
------------------------------------------------------------
------------------------------------------------------------
------------------------------------------------------------
------------------------------------------------------------
------------------------------------------------------------
------------------------------------------------------------
------------------------------------------------------------
------------------------------------------------------------
------------------------------------------------------------
------------------------------------------------------------
------------------------------------------------------------
-------------ATGGATCTAAGAAATGGGGCCAAAAAGCTAGAGCAGGAATTTGGACA
GAGGGAGAGAAGGCACAAGTACAGGAACTGGAGAGCTCAAATCAAAAAGCAGAATTGGCA
GCCTTGTTGTATGCCTTACAGCAGGAAGACAAAGAATTAAACATTATCACTGATTCTCAA
TATGTAATGAAAGTGATGCGACGCGAGCTATGGGTCAGCGATTCTCCCTTGGTTCAGAGC
ATCATACAAGCAGCAGAGAAAAAACAGGCTATCTATTTAGATTGGGTGCCAGGTCATAAG
GGAATCCCAGGAAATCAGAAGATTGATGAAGAAATTCAAAATTGGCAAGGTTTGGTTATC
CAAGGCACAGGTATCCTTCCTAAATGAGAAGAGGATGTAGGCTATGATTTACAAATTCCA
GAAGATGTGTACCTGCAGGGCTTAGAAAGGCGGTCCATTCCATTGAACTTGCGAGTTCAA
TGGGAAAAAGACCAATGGGGGTTGATTGTGGCAAAGTCCTCTATGGCTCAGATGGGGGTG
ATTCCTCTAGGTGGAGTCATAGATTCTGGATATAGAGGACCCATCATCCTCATCCTATGG
AATCTTAATAGGAATGCAGTACTCCTTAAGGCCGGAAAAAGAGTGGCTCAGCTAGTTATA
ATGTCTCTATTTCATGAGGAGTTGCAACAAGTTCAGCAGGTCAAAATTGACACGGCCCGA
GGTGAAGGAGCATTTGGCTCCACTGGAGCCTATTTCTTGGAGGCTATCCCTAGAGCAGAA
AGTGATCATGAACTATGGCACTCGGGGGTTAAAGCTCTCATGCAGGATTTTGGAATGCCT
CGCATGGTGGCTAAAGCCATCGTGCAAAAATGTCCTGATTGCCAAGGGAAGGGATCAGCC
ATTACAGGGGTGGTGGATTACACCCCGGGGACATGGCAGATGGATGTTACCCACTGGGAA
GGACATAAACTGTTAGTAGCACTTGAGACTGCTTCTGGGTTAACATGGGCTAAAATTATC
CCTGATGAAACAGCCAAAACCACTTTGTTGGCTACATTAGAACTGCACAGTATTTTCAAA
GTGAGTCACTTACATACAGATAATGGGCCTAATTTCACTGCTGAAAGATTTACTAATGCT
CTTGCCTGGTTAGGCATTAAGCACTCCACAGGTATCCCCTACAATCCTCAATCTCAAGGG
GTAGTGGAATCTACCAATAAGTTGTTAAAAGAAATGCTCCACAACATTAGACCCAAAACG
GAGACAGTTCATG-----------------------------------------------
-----------------------
>CME-CLone-e1
------------------------------------------------------------
------------------------------------------------------------
------------------------------------------------------------
------------------------------------------------------------
------------------------------------------------------------
------------------------------------------------------------
------------------------------------------------------------
------------------------------------------------------------
------------------------------------------------------------
------------------------------------------------------------
------------------------------------------------------------
------------------------------------------------------------
------------------------------------------------------------
------------------------------------------------------------
------------------------------------------------------------
------------------------------------------------------------
------------------------------------------------------------
------------------------------------------------------------
------------------------------------------------------------
------------------------------------------------------------
------------------------------------------------------------
------------------------------------------------------------
------------------------------------------------------------
------------------------------------------------------------
------------------------------------------------------------
------------------------------------------------------------
------------------------------------------------------------
------------------------------------------------------------
------------------------------------------------------------
------------------------------------------------------------
------------------------------------------------------------
------------------------------------------------------------
------------------------------------------------------------
------------------------------------------------------------
------------------------------------------------------------
------------------------------------------------------------
------------------------------------------------------------
------------------------------------------------------------
------------------------------------------------------------
------------------------------------------------------------
------------------------------------------------------------
------------------------------------------------------------
------------------------------------------------------------
------------------------------------------------------------
------------------------------------------------------------
------------------------------------------------------------
------------------------------------------------------------
------------------------------------------------------------
------------------------------------------------------------
------------------------------------------------------------
------------------------------------------------------------
------------------------------------------------------------
------------------------------------------------------------
------------------------------------------------------------
------------------------------------------------------------
------------------------------------------------------------
------------------------------------------------------------
------------------------------------------------------------
------------------------------------------------------------
------------------------------------------------------------
------------------------------------------------------------
------------------------------------------------------------
------------------------------------------------------------
------------------------------------------------------------
------------------------------------------------------------
------------------------------------------------------------
------------------------------------------------------------
------------------------------------------------------------
------------------------------------------------------------
------------------------------------------------------------
------------------------------------------------------------
------------------------------------------------------------
------------------------------------------------------------
------------------------------------------------------------
------------------------------------------------------------
------------------------------------------------------------
------------------------------------------------------------
------------------------------------------------------------
------------------------------------------------------------
-AGACAGTTCACGTGGCTGTCTATATGGCTTTATTTGCC-TTAATTTTAAACAAAGGGGT
GGAGTGGGAGGTACAACTAGATATGAAAGGCATTTAGACACGGGATTGGAAGACCTACAA
AATTACCATTTCAAAAATTTGGACTCATACCATGTCTACTTTAAACAGCCACCTCAAAAA
ACCTGGCAGGGACCGGCTCGTCTCCTTTATAAGGGGCAGGGAGCGGTGGTCTGCGAGCAT
CAGGGAAAGACAATAGCAGTACCTAGACGCTACTGCAAGATCATAACGGGAGTTTCTGAT
TCCCTCTCTGCAG--ATGGATAGCAGACAGAAATGGTACAACATCCCCGCTCCCCGGTGG
CGCCCCTTTGGACGATGGGCTATCTCATTGAGGCCATGGCCAGGAGAAGGGACCTATCAG
CAAGTTAGAATATTGGGGCCACGAGATGAGTTCCTGATAATACATGGTGTACAAATTCAC
TCATCTGTGCTCTATGAGATTTGCCAACACAAGAACTGGGCACACTGTTTCTTGCATTGG
TGGGGGCGTGGGAGGATTGCGCTAAGCTGGGGGGAGGCTGCTGCATGGGAAAACTACAGC
ACCTTTCATACTTCGTGTAATTTAAAGGTCAAACATCATCTCCCGGTAGTGAACTTAGCC
CTCAACCTACGGGCAGGAAATCTCGAGGGATTATGTGCAGTAGAGGCAATTGTCAACTTA
GGGGAGCAGGGCTTTTATACGGAAGAGAACTTGCAAGAGCGAGTGCTGATGAGCATGGTC
AGGGCCCATGAGCACCCTGGTAGCTGGGGAATAGCATACAGAATGCAGGAATGTTGGACT
GACTCTGCTTTCCGAGTGTTTCAACAGCAGGGACCGTTGTTGCCGGAAGCATGCAACCAG
ATCGAGTTACCCTGA-GGGAATGGAGTGAGTGGAGAGAGGCTTCTCTGCAGCTGTTGCCA
CGTGTGGCACCAGTAACAGCGAAAGAAAAAGACTGGTTCGACCTTCTAGCTCATGCTTTG
CCTAAAGTACCCCTTTCTGTGTTAATGCTTATTTTCAGGGGTCCGCAAGAAAAATGGCGG
GTAAGGTTGCAACACTGGCTTTGGTATACTCACTTTGCGCAGGGGCACTGGGAGCACAAT
-TAGCATTGTTTAAAACCCCACCCATTGTTAGAGTGCTTACCAATAATACAGAACCTCCT
ATAGTGTTCTGTGAGTCTGAGCAGGGGCACTTGGGATGTGCTCCAACTTTATTTTCATAT
GTTAATGCTTCTGTCAATATATCTCA----------------------------------
------------------------------------------------------------
------------------------------------------------------------
------------------------------------------------------------
------------------------------------------------------------
-------------------------------ATGCTCAAACCTTTAGACTTTGTGTTAGA
CAACCTTTTGCTTTAAGAAGATGTCCACCAACCAATAGGATGGACTGGAGGCAACCTTAT
AACTGCTCTGA-------------------------------------------------
---------------
>CME-Clone-e2
------------------------------------------------------------
------------------------------------------------------------
------------------------------------------------------------
------------------------------------------------------------
------------------------------------------------------------
------------------------------------------------------------
------------------------------------------------------------
------------------------------------------------------------
------------------------------------------------------------
------------------------------------------------------------
------------------------------------------------------------
------------------------------------------------------------
------------------------------------------------------------
------------------------------------------------------------
------------------------------------------------------------
------------------------------------------------------------
------------------------------------------------------------
------------------------------------------------------------
------------------------------------------------------------
------------------------------------------------------------
------------------------------------------------------------
------------------------------------------------------------
------------------------------------------------------------
------------------------------------------------------------
------------------------------------------------------------
------------------------------------------------------------
------------------------------------------------------------
------------------------------------------------------------
------------------------------------------------------------
------------------------------------------------------------
------------------------------------------------------------
------------------------------------------------------------
------------------------------------------------------------
------------------------------------------------------------
------------------------------------------------------------
------------------------------------------------------------
------------------------------------------------------------
------------------------------------------------------------
------------------------------------------------------------
------------------------------------------------------------
------------------------------------------------------------
------------------------------------------------------------
------------------------------------------------------------
------------------------------------------------------------
------------------------------------------------------------
------------------------------------------------------------
------------------------------------------------------------
------------------------------------------------------------
------------------------------------------------------------
------------------------------------------------------------
------------------------------------------------------------
------------------------------------------------------------
------------------------------------------------------------
------------------------------------------------------------
------------------------------------------------------------
------------------------------------------------------------
------------------------------------------------------------
------------------------------------------------------------
------------------------------------------------------------
------------------------------------------------------------
------------------------------------------------------------
------------------------------------------------------------
------------------------------------------------------------
------------------------------------------------------------
------------------------------------------------------------
------------------------------------------------------------
------------------------------------------------------------
------------------------------------------------------------
------------------------------------------------------------
------------------------------------------------------------
------------------------------------------------------------
------------------------------------------------------------
------------------------------------------------------------
------------------------------------------------------------
------------------------------------------------------------
------------------------------------------------------------
------------------------------------------------------------
------------------------------------------------------------
------------------------------------------------------------
------------------------------------------------------------
------------------------------------------------------------
------------------------------------------------------------
------------------------------------------------------------
------------------------------------------------------------
------------------------------------------------------------
------------------------------------------------------------
------------------------------------------------------------
------------------------------------------------------------
------------------------------------------------------------
------------------------------------------------------------
------------------------------------------------------------
------------------------------------------------------------
------------------------------------------------------------
------------------------------------------------------------
------------------------------------------------------------
----------------------AAGAAAAAGACTGGTTCGACCTTCTAGCTCATGCTTTG
CCTAAAGTACCCCTTCCTGTCTTAATGCTTATTTTCAGGGGGCCGCAATAAAAATGGCGG
GTAAGGTTGCAACGCTGGCTTTGGTATACTCGCTTTGCGCAGGGGCACTGGGAACACAAT
-TAGCATTGCTTAAAACCCCACCCATTGTTAGACTGCTTACCAATAATACAGAACCTCCT
ATAGTGTTCTGTGAGTCTGAGCAGGGGCACTTGGGATGTGCTCCAGCTTTATTTTCGTAT
GTTAACGCTTCTATCAATATATCTCACCCCTTAGAGGAAGAGGTTGATCCATGGGATAGT
TCTTTAGCATTGTTCACAGACTGGGTATCAGGAGCCCATATGCAATGGCTGACTCAGAAA
GCCCAGGAATGGAGGGGATATTGCCAACCAATGAACTGTACGCAGGCTAAGAACTTTACT
AGAAATTGTACCAGGCCTTATGTGGATTATGAAGGTAGACCTGAAAACATTCAGGAGACA
ATTTCACAAATGCAGTTAAATTGTA-TAATTCAACCTGTGT-AGGAAAGAGTGTAAACAA
AGATTGTTCTTCCGGGGTAACCCACCTCTTGATGCTCAAACCTTTAGACTTTGTGTTAGA
CCACCTTTTGCTTTAAGAAGATGTCCACCAACCAATAGGATGGACTGGAGGCAACCTTAT
AATTTCTCTGA-------------------------------------------------
------------------------------------------------------------
------------------------------------------------------------
------------------------------------------------------------
------------------------------------------------------------
------------------------------------------------------------
------------------------------------------------------------
------------------------------------------------------------
------------------------------------------------------------
------------------------------------------------------------
------------------------------------------------------------
------------------------------------------------------------
------------------------------------------------------------
------------------------------------------------------------
------------------------------------------------------------
------------------------------------------------------------
------------------------------------------------------------
------------------------------------------------------------
------------------------------------------------------------
------------------------------------------------------------
------------------------------------------------------------
------------------------------------------------------------
------------------------------------------------------------
------------------------------------------------------------
------------------------------------------------------------
------------------------------------------------------------
------------------------------------------------------------
------------------------------------------------------------
------------------------------------------------------------
------------------------------------------------------------
--------------------------------------------------------
>CME-Clone-f1
------------------------------------------------------------
------------------------------------------------------------
------------------------------------------------------------
------------------------------------------------------------
------------------------------------------------------------
------------------------------------------------------------
------------------------------------------------------------
------------------------------------------------------------
------------------------------------------------------------
------------------------------------------------------------
------------------------------------------------------------
------------------------------------------------------------
------------------------------------------------------------
------------------------------------------------------------
------------------------------------------------------------
------------------------------------------------------------
------------------------------------------------------------
------------------------------------------------------------
------------------------------------------------------------
------------------------------------------------------------
------------------------------------------------------------
------------------------------------------------------------
------------------------------------------------------------
------------------------------------------------------------
------------------------------------------------------------
------------------------------------------------------------
------------------------------------------------------------
------------------------------------------------------------
------------------------------------------------------------
------------------------------------------------------------
------------------------------------------------------------
------------------------------------------------------------
------------------------------------------------------------
------------------------------------------------------------
------------------------------------------------------------
------------------------------------------------------------
------------------------------------------------------------
------------------------------------------------------------
------------------------------------------------------------
------------------------------------------------------------
------------------------------------------------------------
------------------------------------------------------------
------------------------------------------------------------
------------------------------------------------------------
------------------------------------------------------------
------------------------------------------------------------
------------------------------------------------------------
------------------------------------------------------------
------------------------------------------------------------
------------------------------------------------------------
------------------------------------------------------------
------------------------------------------------------------
------------------------------------------------------------
------------------------------------------------------------
------------------------------------------------------------
------------------------------------------------------------
------------------------------------------------------------
------------------------------------------------------------
------------------------------------------------------------
------------------------------------------------------------
------------------------------------------------------------
------------------------------------------------------------
------------------------------------------------------------
------------------------------------------------------------
------------------------------------------------------------
------------------------------------------------------------
------------------------------------------------------------
------------------------------------------------------------
------------------------------------------------------------
------------------------------------------------------------
------------------------------------------------------------
------------------------------------------------------------
------------------------------------------------------------
------------------------------------------------------------
------------------------------------------------------------
------------------------------------------------------------
------------------------------------------------------------
------------------------------------------------------------
------------------------------------------------------------
-AGACAGTTCACGCGGCTGTCTATATGGCTTTATTTGCC-TTAATCTTAAACAAAGGGGT
AGAGTGGGAGGTACAACTAGATATGAAAGACATTTAGACATGGGATTGGAAGACCTACAA
AATTACCATTTCAAAAATTTGGACTCATACCATGTCTACTTTAAACAGCCACCTCAAAAG
ACCTGGCAGGGACCAGCTCGTCTCCTTTATAAGGGGCAGGGAGCGGTGGTCTGCGAGCAT
CAGGGAAAGACAATAGCAGTACCTAGACGCTACTGCAAGATCATAACGGGAGTTTCTGAT
TCCCTCTCTGCAG--ATGGATAGCAGACAGAAATGGTACAACATCCCCGCTCCCCGGTGG
CGCCCCTTTGGACAATGGACTATCTCATTGAGGCAATGGCCAGGAGAAGGGACCTATCGG
CAAGTTAGAATATTGTGGCCACGAGATGAGTCCCTGATAGTACATGGTGTACAGGTTCAG
TCATCAGTGTTCTATGAGATTTGCTGACACAAGAACTGGGCACACTGCTCCTTGCATTGG
TGGGGGCGTGGGAGGATTGCGCTAACCTGGGGGGAGGCTGCTGCATAAGAAAATTATAGC
ACCTTTCATACTTCGTGTAATTTAGAGGTCAAACATCATCTCCCGGTAGTGAACTTAGCC
CTCAACCTACAGGCGGGAAATCTCAAGGGATTATGTGCAGTCGAGGCAATTGTCAACTTA
AGGGAGCAAGGCTTTTATATGGAAGAGAGCTTGCAAGAGCGAGTGCTGATGGGAATGGTC
AGGGCCCATGAGCACCGTGGTGGCTGGGGAATAGCATACAGAATGCAGGAATGTTGGACT
GACTCTGCTTTCCGAGTGTTTCAACAGCAGGGACCGTTGCTGCCGGAAGCATGCAACCAG
CTCGAGTTACCCTGA-GGGATTGGAGTGAGTGGAGAGAGACCTCTCTGCAGCTGTTGCCA
CGTATGGCACCAGTAACAGCGGAAGAAAAAGACTGGTTCGAGCTTCTAGCTCATGCTTTG
CCTAAAGTACCCCTTTCTGTCTTAATGCTTATTTTCAGGGGGCCGTAAGAAAAATGGCGG
GTAAGGTTGCAACGCTGGCTCTGGTATACTCGCTTTGCGCCGGGGCACTGGGAACACAAT
-TAGCATTGCTTAAAACCCCACCCATTATTAGACTGCTTACCAATAATACAGAACCTCCT
ATAGTGTTCTGTGAGCCTGAGCAGGGGCACTTGGGATGTGCTCCAGCTTTATTTTCGTAT
GTTAATGCTTCTATCAATATATCTCACCCCTTAGAGGAAGAGGTTGATCCATGGGATAGT
TCTTTAGCATTGTTCACAGACTGGGTATCAGGAGCCCATATGCAATGGCTGACTCAGAGA
GCCCAGGAATGGAGGGGATATTGCCAACCAATGAACTGTACGCAGGCTAATAACTTTACT
AGA---------------------------------------------------------
------------------------------------------------------------
------------------------------------------------------------
------------------------------------------------------------
------------------------------------------------------------
------------------------------------------------------------
------------------------------------------------------------
------------------------------------------------------------
------------------------------------------------------------
------------------------------------------------------------
------------------------------------------------------------
------------------------------------------------------------
------------------------------------------------------------
------------------------------------------------------------
------------------------------------------------------------
------------------------------------------------------------
------------------------------------------------------------
------------------------------------------------------------
------------------------------------------------------------
------------------------------------------------------------
------------------------------------------------------------
------------------------------------------------------------
------------------------------------------------------------
------------------------------------------------------------
------------------------------------------------------------
------------------------------------------------------------
------------------------------------------------------------
------------------------------------------------------------
------------------------------------------------------------
------------------------------------------------------------
------------------------------------------------------------
------------------------------------------------------------
------------------------------------------------------------
------------------------------------------------------------
------------------------------------------------------------
-----------------
>CME-Clone-f2
------------------------------------------------------------
------------------------------------------------------------
------------------------------------------------------------
------------------------------------------------------------
------------------------------------------------------------
------------------------------------------------------------
------------------------------------------------------------
------------------------------------------------------------
------------------------------------------------------------
------------------------------------------------------------
------------------------------------------------------------
------------------------------------------------------------
------------------------------------------------------------
------------------------------------------------------------
------------------------------------------------------------
------------------------------------------------------------
------------------------------------------------------------
------------------------------------------------------------
------------------------------------------------------------
------------------------------------------------------------
------------------------------------------------------------
------------------------------------------------------------
------------------------------------------------------------
------------------------------------------------------------
------------------------------------------------------------
------------------------------------------------------------
------------------------------------------------------------
------------------------------------------------------------
------------------------------------------------------------
------------------------------------------------------------
------------------------------------------------------------
------------------------------------------------------------
------------------------------------------------------------
------------------------------------------------------------
------------------------------------------------------------
------------------------------------------------------------
------------------------------------------------------------
------------------------------------------------------------
------------------------------------------------------------
------------------------------------------------------------
------------------------------------------------------------
------------------------------------------------------------
------------------------------------------------------------
------------------------------------------------------------
------------------------------------------------------------
------------------------------------------------------------
------------------------------------------------------------
------------------------------------------------------------
------------------------------------------------------------
------------------------------------------------------------
------------------------------------------------------------
------------------------------------------------------------
------------------------------------------------------------
------------------------------------------------------------
------------------------------------------------------------
------------------------------------------------------------
------------------------------------------------------------
------------------------------------------------------------
------------------------------------------------------------
------------------------------------------------------------
------------------------------------------------------------
------------------------------------------------------------
------------------------------------------------------------
------------------------------------------------------------
------------------------------------------------------------
------------------------------------------------------------
------------------------------------------------------------
------------------------------------------------------------
------------------------------------------------------------
------------------------------------------------------------
------------------------------------------------------------
------------------------------------------------------------
------------------------------------------------------------
------------------------------------------------------------
------------------------------------------------------------
------------------------------------------------------------
------------------------------------------------------------
------------------------------------------------------------
------------------------------------------------------------
-AGACAGTTCACGCGGCTGTCTATATGGCTTTGTTTGCCATTAATTTTAAACAAAGGGGT
GGAGTGGGAGGTACAACTAGATATGAAAGACATTTAGACATGGGACTGGAAGACTTACAA
AATTACCACTTCAAAAATTTGGACTCATACCATGTCTACTTTAAACAGCCACCTCAAAAG
ACCTGGCAGGGACCAGCTCGTCTCCTTTATAAGGGGCAGGGAGCGGTGGTCTGCGAGCAT
CAGGGAAAGACAATAGCAGTACCTAGACGCTACTGCAAGATCGTAACGGGAGTTTCTGAT
TCCCTCTCTGCAG--ATGGATAGCAGACAGAAATGGTACAACATCCCCCCTCCCCGGTGG
CGCCCCATTGGATGATGGGCTATCCCATTGAGGCAATGGCCAAGAGAAGGGGCCTATCAG
CAAGTTAGAATATTGTGGCCACGAGATGAGTCCCTGATAGTACATGGTGTACAGGTCCAG
TCATCTGTGTTCTATGAGATTTGCCAACACAAGAACTGGGCACATTGCTCCTTGCACTGG
TGGGGGCGTGGGAGGATTGTGCTAACCTGGGGGGAGGCTGCTGCATGGGAAA-TTATAGC
GCCTTTCATACTTCGTGTAATTTAGAGGTCAAACATCATCTCCCAGTAGTGAATTTAGCC
CTCAACCTACAGGCGGGAAATCTCTAGGGATTATGTGCAGTCGGGGCAATTGTCAACTTA
AGGGAGCAAGGCTTTTATACGGAAGAGAGCTTGCAAGAGCGAGTGCTGATGGGAATGGTC
AGGGCCCATGAGCACCGTGGTGGCTGGGGAATAGCATACAGAATGCAGGAATGTTGGACT
GACTCTGCTTTCCGAGTGTTTCAACAGCAGGGACCGTTGCTGCCGGAAGCAGGCAACCAG
GTGGAATTACCCTGA-GGGATTGGAGTGAGAGGAGAGAGGCCTCTCTGCAGCTGTTGCCA
CGTATGGCACCAGAAACAACGGAAGAAAAAGACTGGTTCGACCTTCTAGCTCATGCTTTG
CCTAAAGTACCCCTTCCCGTCTTAATGCTTATTTTCAGGGGGCCGCAATAAAAATGGCGG
GTAAGGTTGCAACGCTGGCTTTGGTATACTCGCTTTGCGCAGGGGCACTGGGAACACAAT
-TAGCATTGCTTAAAACCCCACCCATTGTTAGACTGCTTACCAATAATACAGAACCTCCT
ATAGTGTTCTGTGAGTCTGAGCAGGGGCACTTGGGATGTGCTCCAGCTTTATTTTCGTAT
GTTAACGCTTCTATCAATATATCTCACCCCTTAGAGGAAGAGGTTGATCCATGGGATAGT
TCTTTAGCATTGTTCACAGACTGGGTATCAGGAGCCCATATGCAATGGCTGACTCAGAAA
GCCCAGGAATGGAGGGGATATTGCCAACCAATGAACTGTACGCAGGCTAATAACTTTACT
AGA---------------------------------------------------------
------------------------------------------------------------
------------------------------------------------------------
------------------------------------------------------------
------------------------------------------------------------
------------------------------------------------------------
------------------------------------------------------------
------------------------------------------------------------
------------------------------------------------------------
------------------------------------------------------------
------------------------------------------------------------
------------------------------------------------------------
------------------------------------------------------------
------------------------------------------------------------
------------------------------------------------------------
------------------------------------------------------------
------------------------------------------------------------
------------------------------------------------------------
------------------------------------------------------------
------------------------------------------------------------
------------------------------------------------------------
------------------------------------------------------------
------------------------------------------------------------
------------------------------------------------------------
------------------------------------------------------------
------------------------------------------------------------
------------------------------------------------------------
------------------------------------------------------------
------------------------------------------------------------
------------------------------------------------------------
------------------------------------------------------------
------------------------------------------------------------
------------------------------------------------------------
------------------------------------------------------------
------------------------------------------------------------
------------------
>CME-Clone-h1
------------------------------------------------------------
------------------------------------------------------------
------------------------------------------------------------
------------------------------------------------------------
------------------------------------------------------------
------------------------------------------------------------
------------------------------------------------------------
------------------------------------------------------------
------------------------------------------------------------
------------------------------------------------------------
------------------------------------------------------------
------------------------------------------------------------
------------------------------------------------------------
------------------------------------------------------------
------------------------------------------------------------
------------------------------------------------------------
------------------------------------------------------------
------------------------------------------------------------
------------------------------------------------------------
------------------------------------------------------------
------------------------------------------------------------
------------------------------------------------------------
------------------------------------------------------------
------------------------------------------------------------
------------------------------------------------------------
------------------------------------------------------------
------------------------------------------------------------
------------------------------------------------------------
------------------------------------------------------------
------------------------------------------------------------
------------------------------------------------------------
------------------------------------------------------------
------------------------------------------------------------
------------------------------------------------------------
------------------------------------------------------------
------------------------------------------------------------
------------------------------------------------------------
------------------------------------------------------------
------------------------------------------------------------
------------------------------------------------------------
------------------------------------------------------------
------------------------------------------------------------
------------------------------------------------------------
------------------------------------------------------------
------------------------------------------------------------
------------------------------------------------------------
------------------------------------------------------------
------------------------------------------------------------
------------------------------------------------------------
------------------------------------------------------------
------------------------------------------------------------
------------------------------------------------------------
------------------------------------------------------------
------------------------------------------------------------
------------------------------------------------------------
------------------------------------------------------------
------------------------------------------------------------
------------------------------------------------------------
------------------------------------------------------------
------------------------------------------------------------
------------------------------------------------------------
------------------------------------------------------------
------------------------------------------------------------
------------------------------------------------------------
------------------------------------------------------------
------------------------------------------------------------
------------------------------------------------------------
------------------------------------------------------------
------------------------------------------------------------
------------------------------------------------------------
------------------------------------------------------------
------------------------------------------------------------
------------------------------------------------------------
------------------------------------------------------------
------------------------------------------------------------
------------------------------------------------------------
------------------------------------------------------------
------------------------------------------------------------
------------------------------------------------------------
------------------------------------------------------------
------------------------------------------------------------
------------------------------------------------------------
------------------------------------------------------------
------------------------------------------------------------
------------------------------------------------------------
------------------------------------------------------------
------------------------------------------------------------
------------------------------------------------------------
------------------------------------------------------------
------------------------------------------------------------
------------------------------------------------------------
------------------------------------------------------------
------------------------------------------------------------
------------------------------------------------------------
------------------------------------------------------------
------------------------------------------------------------
------------------------------------------------------------
------------------------------------------------------------
------------------------------------------------------------
------------------------------------------------------------
------------------------------------------------------------
------------------------------------------------------------
------------------------------------------------------------
------------------------------------------------------------
------------------------------------------------------------
------------------------------------------------------------
------------------------------------------------------------
------------------------------------------------------------
------------------------------------------------------------
------------------------------------------------------------
------------------------------------------------------------
------------------------------------------------------------
------------------------------------------------------------
------------------------------------------------------------
------------------------------------------------------------
------------------------------------------------------------
------------------------------------------------------------
------------------------------------------------------------
------------------------------------------------------------
------------------------------------------------------------
------------------------------------------------------------
-------------------TAGCGTTTCAGGTACAGGTGTTACAAGCGAGGGTGCAGGCT
ATGGAGTATGTGTTGCAGGTTCAAGAATCTTGGTCTGAAATGGGATGTATTCCTTCACTG
TGCCTTACGGACATTCCTTGGAACGATACATGGGGAGTTCCCAATATCACCCAGACTTGG
AAAGAGTGGGATGATCAATTTTGGAAGAATTATGGTGAGGCTAGAGAGCTATGGCATAGA
CAGTTTTTGGAGGGACGAGGTAAATTGGGAAAGATCCGCAGAGATTTAGCTCAAACTGCT
CTAGCACAAAAAGTCAAGGATGCTCTCAATTCAATTCCTAAATGGTTGTGGACTGGCTTA
GCAGTAATAATTGTACTCATTATCATAATTCGAGTTGCTTGCATGGGGCTTAAAATGCTT
ACTAA-AGCAGTTGTAAGTTGGGCAGGCTTTCTTGCGTTGCAGCCAGAGGCGCCTCCCGA
CGTAGAGCCCGACGCCGCCGTCTGCGAAAACAACGGCTACGCAAAAGGATGGCGCAACTA
CTGGCAACTCTGGAGCGGTGGGACCCTTTTCCAGATGACTCGCCGGCCTTAAAAGAAAAA
GAA------AGGGTGGACTGGAAGGAGATTTTGGGTGCAGCTGAGCACCCTAGTGACTGT
GTGGGTGCAGCTGAGCGCCCTGGTGACTGTGTACCAACGAGAGGTGTGAAA---------
-----------GGTGCAATGTGAGCATACAGGAAACCACAACCGCAGACTGTCTTT----
---------------------
>CME-Clone-h2
------------------------------------------------------------
------------------------------------------------------------
------------------------------------------------------------
------------------------------------------------------------
------------------------------------------------------------
------------------------------------------------------------
------------------------------------------------------------
------------------------------------------------------------
------------------------------------------------------------
------------------------------------------------------------
------------------------------------------------------------
------------------------------------------------------------
------------------------------------------------------------
------------------------------------------------------------
------------------------------------------------------------
------------------------------------------------------------
------------------------------------------------------------
------------------------------------------------------------
------------------------------------------------------------
------------------------------------------------------------
------------------------------------------------------------
------------------------------------------------------------
------------------------------------------------------------
------------------------------------------------------------
------------------------------------------------------------
------------------------------------------------------------
------------------------------------------------------------
------------------------------------------------------------
------------------------------------------------------------
------------------------------------------------------------
------------------------------------------------------------
------------------------------------------------------------
------------------------------------------------------------
------------------------------------------------------------
------------------------------------------------------------
------------------------------------------------------------
------------------------------------------------------------
------------------------------------------------------------
------------------------------------------------------------
------------------------------------------------------------
------------------------------------------------------------
------------------------------------------------------------
------------------------------------------------------------
------------------------------------------------------------
------------------------------------------------------------
------------------------------------------------------------
------------------------------------------------------------
------------------------------------------------------------
------------------------------------------------------------
------------------------------------------------------------
------------------------------------------------------------
------------------------------------------------------------
------------------------------------------------------------
------------------------------------------------------------
------------------------------------------------------------
------------------------------------------------------------
------------------------------------------------------------
------------------------------------------------------------
------------------------------------------------------------
------------------------------------------------------------
------------------------------------------------------------
------------------------------------------------------------
------------------------------------------------------------
------------------------------------------------------------
------------------------------------------------------------
------------------------------------------------------------
------------------------------------------------------------
------------------------------------------------------------
------------------------------------------------------------
------------------------------------------------------------
------------------------------------------------------------
------------------------------------------------------------
------------------------------------------------------------
------------------------------------------------------------
------------------------------------------------------------
------------------------------------------------------------
------------------------------------------------------------
------------------------------------------------------------
------------------------------------------------------------
------------------------------------------------------------
------------------------------------------------------------
------------------------------------------------------------
------------------------------------------------------------
------------------------------------------------------------
------------------------------------------------------------
------------------------------------------------------------
------------------------------------------------------------
------------------------------------------------------------
------------------------------------------------------------
------------------------------------------------------------
------------------------------------------------------------
------------------------------------------------------------
------------------------------------------------------------
------------------------------------------------------------
------------------------------------------------------------
------------------------------------------------------------
------------------------------------------------------------
------------------------------------------------------------
------------------------------------------------------------
------------------------------------------------------------
------------------------------------------------------------
------------------------------------------------------------
------------------------------------------------------------
------------------------------------------------------------
------------------------------------------------------------
------------------------------------------------------------
------------------------------------------------------------
------------------------------------------------------------
------------------------------------------------------------
------------------------------------------------------------
------------------------------------------------------------
------------------------------------------------------------
------------------------------------------------------------
------------------------------------------------------------
------------------------------------------------------------
------------------------------------------------------------
------------------------------------------------------------
------------------------------------------------------------
------------------------------------------------------------
------------------------------------------------------------
------------------------------------------------------------
-------------------TAGCGTTCCAGGTACAGGTGTTACAAGCGAGG-TGCAGGCT
ATGGAGTATGTGTTGCAGGTTCAAGAATCTTGGTCTGAAATGGGATGTGTTCCTTCACTG
TGCCTTACGGACATTCCTTGGAACGATACATGGGGAGTTCCCAATATCACCCAGACTTGA
AAAGAGTGGGATGATCAATTTTGGAAGAATTATAGTGAGGCTAGAGAGCTATGGCATAGA
CAGTTTTTAGAGGGACGAGGTAAATTGGGAAAGATCCGCAGAGATTTAGCTCAAACTGCT
CTAGCACAAAAAGTCAAGGATGCTCTCAATTCAATTCCTAAATGGTTGTGGACTGGCTTA
GCAGTAATAATTGTACTCATTATCATAATTCAAGTTGCTTGCATGGGGCTTAAAATGCTT
ACTAA-AGCGGTTGTAAGTTGGGCAGGCTTTCTTGCATTGCAGCCAGAGGCGCCTCCTGA
CGTAGAGCCCGACGCCGCCGTCTGCGAAAACAACGGCTACGCAAATGGATGGCGCGACTA
CTGGCAACTCTGGAGCGGTGGGACCCTTTTCCAGATGACTCGCCGGCCTTAAAAGAAAAA
GAA------AGGGTGGACTGGAAGGAGATTTTGGGTGCAGCTGAGCACCCTAGTGACTGT
GTGGGTGCAGCTGAGCGCCCTGGTGACTGTGTACCAACAGGAGGTGTGAAA---------
-----------GGTGCAGTGTGAGCATACAGGAAACCACAACCGCAGACTGTCTTT----
---------------------
>CME-Clone-g1
------------------------------------------------------------
------------------------------------------------------------
------------------------------------------------------------
------------------------------------------------------------
------------------------------------------------------------
------------------------------------------------------------
------------------------------------------------------------
------------------------------------------------------------
------------------------------------------------------------
------------------------------------------------------------
------------------------------------------------------------
------------------------------------------------------------
------------------------------------------------------------
------------------------------------------------------------
------------------------------------------------------------
------------------------------------------------------------
------------------------------------------------------------
------------------------------------------------------------
------------------------------------------------------------
------------------------------------------------------------
------------------------------------------------------------
------------------------------------------------------------
------------------------------------------------------------
------------------------------------------------------------
------------------------------------------------------------
------------------------------------------------------------
------------------------------------------------------------
------------------------------------------------------------
------------------------------------------------------------
------------------------------------------------------------
------------------------------------------------------------
------------------------------------------------------------
------------------------------------------------------------
------------------------------------------------------------
------------------------------------------------------------
------------------------------------------------------------
------------------------------------------------------------
------------------------------------------------------------
------------------------------------------------------------
------------------------------------------------------------
------------------------------------------------------------
------------------------------------------------------------
------------------------------------------------------------
------------------------------------------------------------
------------------------------------------------------------
------------------------------------------------------------
------------------------------------------------------------
------------------------------------------------------------
------------------------------------------------------------
------------------------------------------------------------
------------------------------------------------------------
------------------------------------------------------------
------------------------------------------------------------
------------------------------------------------------------
------------------------------------------------------------
------------------------------------------------------------
------------------------------------------------------------
------------------------------------------------------------
------------------------------------------------------------
------------------------------------------------------------
------------------------------------------------------------
------------------------------------------------------------
------------------------------------------------------------
------------------------------------------------------------
------------------------------------------------------------
------------------------------------------------------------
------------------------------------------------------------
------------------------------------------------------------
------------------------------------------------------------
------------------------------------------------------------
------------------------------------------------------------
------------------------------------------------------------
------------------------------------------------------------
------------------------------------------------------------
------------------------------------------------------------
------------------------------------------------------------
------------------------------------------------------------
------------------------------------------------------------
------------------------------------------------------------
------------------------------------------------------------
------------------------------------------------------------
------------------------------------------------------------
------------------------------------------------------------
------------------------------------------------------------
------------------------------------------------------------
------------------------------------------------------------
------------------------------------------------------------
------------------------------------------------------------
------------------------------------------------------------
------------------------------------------------------------
------------------------------------------------------------
------------------------------------------------------------
------------------------------------------------------------
------------------------------------------------------------
------------------------------------------------------------
------------------------------------------------------------
------------------------------------------------------------
------------------------------------------------------------
------------------------------------------------------------
------------------------------------------------------------
------------------------------------------------------------
------------------------------------------------------------
------------------------------------------------------------
------------------------------------------------------------
------------------------------------------------------------
------------------------------------------------------------
------------------------------------------GACTGGAGGCAACCTTAT
AATTGCTCTGAGCAACGCCTAACTTCCTGTACAGAGGCAGTAAACGTAACTGTAGAAACT
TTGTGGCAATCACAGGGAGTGTTAAACCCAAATCAAACAGGGGTGAGCTGTTACGGAGAG
GGGATGATGGTAACAGTCCAAACTGAACACGACCCCATTGGAATAAAGGTCTTGCAGACC
ATGAAAATACCAAAAATGACCTGTAATCTTACAGGAGTTCAAAGTAACAGTGGTCAAAAG
GGCACAGTTGACCCCTGTTATTTCCTTTGCTATAATGCCACAAAGAAAGGAAGGGAAGGC
AGAGGCAATCCCATAGTGCTTATCTCTTGTAAGTACAATGGGACGTCTGGGACATTAACC
AGTTGTGAAAGAGTTTTTAAAGTGTCAATGCCAGGGCCACAAGATCCTCTATATTATCCA
ACCTATCCTAGGGAAAAGTGGTTACTGCATCTCCCAATGGAGGAAAC--GGGATCCCATA
CAATGTAATGCCTCTTTCCGGTGGCTACGTAGGAGTGTAGCCTTACACGACACTGGGGTA
CAGGAGCCCGATAGCAATAGCTCCTTTGGGGCAGAGGAAGCATGGAGAGAT--ATTGGTA
GAAAGCTACATAGTGTATCGTTTCCAGGAATGGACAGTGGTACCTGTGCAGGAGGGAGAA
ATAATATTATCTCGACCAAGGAGGGAACCGGTGACAATAATCTTGGCTCTGATATCGCTG
TTCACTCTGGTTGGAACGGCTGTAAGTGTGGCCGCGATGCACCAGGTGGGAACTGTGGCG
ACCGCAGTTGAGGTACTCGTGGACAACGAAGGGCTCCTGTGGGAATCACAGAGGCGCTTG
GGCAACTTAGTGGACCACCTAGCGTTCCAGGTACAGGTGTTACGAGCGAGGGTGCAGGCT
ATGGAGTATGTGTTGCAGGTTCAAGAATCTTGGTCTGAAATGGGATGTATTCCTTCACTG
TGCCTTACGGACATTCCTTGGAACGATACATGGGGAGTTCCCAATATCAC----------
------------
>CME-Clone-g2
------------------------------------------------------------
------------------------------------------------------------
------------------------------------------------------------
------------------------------------------------------------
------------------------------------------------------------
------------------------------------------------------------
------------------------------------------------------------
------------------------------------------------------------
------------------------------------------------------------
------------------------------------------------------------
------------------------------------------------------------
------------------------------------------------------------
------------------------------------------------------------
------------------------------------------------------------
------------------------------------------------------------
------------------------------------------------------------
------------------------------------------------------------
------------------------------------------------------------
------------------------------------------------------------
------------------------------------------------------------
------------------------------------------------------------
------------------------------------------------------------
------------------------------------------------------------
------------------------------------------------------------
------------------------------------------------------------
------------------------------------------------------------
------------------------------------------------------------
------------------------------------------------------------
------------------------------------------------------------
------------------------------------------------------------
------------------------------------------------------------
------------------------------------------------------------
------------------------------------------------------------
------------------------------------------------------------
------------------------------------------------------------
------------------------------------------------------------
------------------------------------------------------------
------------------------------------------------------------
------------------------------------------------------------
------------------------------------------------------------
------------------------------------------------------------
------------------------------------------------------------
------------------------------------------------------------
------------------------------------------------------------
------------------------------------------------------------
------------------------------------------------------------
------------------------------------------------------------
------------------------------------------------------------
------------------------------------------------------------
------------------------------------------------------------
------------------------------------------------------------
------------------------------------------------------------
------------------------------------------------------------
------------------------------------------------------------
------------------------------------------------------------
------------------------------------------------------------
------------------------------------------------------------
------------------------------------------------------------
------------------------------------------------------------
------------------------------------------------------------
------------------------------------------------------------
------------------------------------------------------------
------------------------------------------------------------
------------------------------------------------------------
------------------------------------------------------------
------------------------------------------------------------
------------------------------------------------------------
------------------------------------------------------------
------------------------------------------------------------
------------------------------------------------------------
------------------------------------------------------------
------------------------------------------------------------
------------------------------------------------------------
------------------------------------------------------------
------------------------------------------------------------
------------------------------------------------------------
------------------------------------------------------------
------------------------------------------------------------
------------------------------------------------------------
------------------------------------------------------------
------------------------------------------------------------
------------------------------------------------------------
------------------------------------------------------------
------------------------------------------------------------
------------------------------------------------------------
------------------------------------------------------------
------------------------------------------------------------
------------------------------------------------------------
------------------------------------------------------------
------------------------------------------------------------
------------------------------------------------------------
------------------------------------------------------------
------------------------------------------------------------
------------------------------------------------------------
------------------------------------------------------------
------------------------------------------------------------
------------------------------------------------------------
------------------------------------------------------------
------------------------------------------------------------
------------------------------------------------------------
------------------------------------------------------------
------------------------------------------------------------
------------------------------------------------------------
------------------------------------------------------------
------------------------------------------------------------
------------------------------------------------------------
------------------------------------------GACTGGAGGCAACTTTAT
AATTGCTCTGAGCAACGCCTAACTTCCTGTACAGAGGCAGTAAATGTAACTGTCGAAACT
TTGTGGCAATCACAGGGAGTGTTAAACCCAAATCAAA-AGGGGTGAGCTGTTACCGAGAG
GGGATGATGGTAACAGTCCAAACTGAGCACGACCCCATTGGAATAAAGGTCTTGCAGACC
ATGAAAATACCAAAAATGACCTGTAATCTTACAGGAGTTCAAAATAACAGTGGTCAAAAG
AACACAGTTGACCCCTGTTATTTCCTTTGCTATAATGCCACAAAGAAAGGAAAGGAAGGC
AGAGGCACTCCCATAGTGCTTATCTCTTGTAAGTACAATAGGACGTCTGGGACGTTAACC
AATTGTGAAAGAGTTTTTAAAGTGTCAATGCCAGGGCCACAAAATCCTCTATATTATCCA
ACCTATCCTAGGGAAAAGTGGTTACTGCATCTCCCAATGGAGGAAACAGGGGATCCCATA
CAATGTAATGCCTCTTTCCGGTGGCTACCAAGGGGTGTGGCCTTACACGACACTGGGGTA
TGGGAGCCCAATATCAATAGCTCCTTTGGGGCAGAGGAAGCATGGAGAGAT---ATGGTA
GAAAACTACATAGTGTATCGTTTCCAGGAATAGACAGTGGTACCTGTGCAGGAGGGAGAA
ATAATATTATCTCGACCAAGGAGGGAACCGGTGACAATAATCCTGGCTCTGATATCGCTG
TTCACTCTGGTTGGAACAGCTGTAAGTGTGGCCGCGATGCACCAGGTGGGAACTGTGGCG
ACCACAGTTGAGGTACTCGTGGACAACGAAGGGCTCCTATGGGAGTCACAGAGGTGCCTG
GGCAACTTAGTGGACCACCTAGCGTTCCAGGTACAGGTGTTACAAGCGAGGGTGCAGGCT
ATGGAGTATGTGTTGCAGGTTCAAGAATCTTGGTCTGAAATGGGATGTGTTCCCTCACTG
TGCCTTATGGACATTCCTTGGAATGATACATGGGGAGTTCCCAATATCAC----------
------------
>MMU1
------------------------------------------------------------
------------------------------------------------------------
------------------------------------------------------------
------------------------------------------------------------
------------------------------------------------------------
------------------------------------------------------------
------------------------------------------------------------
------------------------------------------------------------
------------------------------------------------------------
------------------------------------------------------------
------------------------------------------------------------
------------------------------------------------------------
------------------------------------------------------------
------------------------------------------------------------
------------------------------------------------------------
------------------------------------------------------------
------------------------------------------------------------
------------------------------------------------------------
------------------------------------------------------------
------------------------------------------------------------
------------------------------------------------------------
------------------------------------------------------------
------------------------------------------------------------
------------------------------------------------------------
------------------------------------------------------------
------------------------------------------------------------
------------------------------------------------------------
------------------------------------------------------------
------------------------------------------------------------
------------------------------------------------------------
------------------------------------------------------------
------------------------------------------------------------
------------------------------------------------------------
------------------------------------------------------------
------------------------------------------------------------
------------------------------------------------------------
------------------------------------------------------------
------------------------------------------------------------
------------------------------------------------------------
------------------------------------------------------------
--------------------------------------------------CTTGCCTCAC
CCGGCCGGCCTACAAAAGAAAGATAATGTCACCATACTAGATATT---------------
------------------------------------------------------------
------------------------------------------------------------
------------------------------------------------------------
------------------------------------------------------------
-----------------------------
>MMU2
------------------------------------------------------------
------------------------------------------------------------
------------------------------------------------------------
------------------------------------------------------------
------------------------------------------------------------
------------------------------------------------------------
------------------------------------------------------------
------------------------------------------------------------
------------------------------------------------------------
------------------------------------------------------------
------------------------------------------------------------
------------------------------------------------------------
------------------------------------------------------------
------------------------------------------------------------
------------------------------------------------------------
------------------------------------------------------------
------------------------------------------------------------
------------------------------------------------------------
------------------------------------------------------------
------------------------------------------------------------
------------------------------------------------------------
------------------------------------------------------------
------------------------------------------------------------
------------------------------------------------------------
------------------------------------------------------------
------------------------------------------------------------
------------------------------------------------------------
------------------------------------------------------------
------------------------------------------------------------
------------------------------------------------------------
------------------------------------------------------------
------------------------------------------------------------
------------------------------------------------------------
------------------------------------------------------------
------------------------------------------------------------
------------------------------------------------------------
------------------------------------------------------------
------------------------------------------------------------
------------------------------------------------------------
------------------------------------------------------------
------------------------------------------------------------
------------------------------------------------------------
------------------------------------------------------------
------------------------------------------------------------
------------------------------------------------------------
------------------------------------------------------------
------------------------------------------------------------
------------------------------------------------------------
------------------------------------------------------------
------------------------------------------------------------
------------------------------------------------------------
------------------------------------------------------------
------------------------------------------------------------
------------------------------------------------------------
------------------------------------------------------------
------------------------------------------------------------
------------------------------------------------------------
------------------------------------------------------------
------------------------------------------------------------
------------------------------------------------------------
------------------------------------------------------------
------------------------------------------------------------
------------------------------------------------------------
------------------------------------------------------------
------------------------------------------------------------
------------------------------------------------------------
------------------------------------------------------------
------------------------------------------------------------
------------------------------------------------------------
------------------------------------------------------------
------------------------------------------------------------
------------------------------------------------------------
------------------------------------------------------------
------------------------------------------------------------
------------------------------------------------------------
------------------------------------------------------------
------------------------------------------------------------
------------------------------------------------------------
------------------------------------------------------------
-AGACAGTTCACGCGGCTGTCTATATGGCTTTATTTGTCATTAATTTTAAACAAAGGGGT
GGAGTGGGAGGTACAACTAGATATGAA-GACATTTAGACATGGGATTGGAAGACTTACAA
AATTACCATTTCAAAAATTTGGACTCGTACCATGTTTACTTTAAACAGCCACCTCAAAAA
ACCTGGCAGGGACCAGCTCGTCTCCTTTATAAGGGGCAGGGAGCAGTGGTCTGCGAGGAT
CAAGGAAAGACAATAGCAGTACCTAGACGCTACTGCAAGATCATAACAGGAGG-------
------------------------------------------------------------
------------------------------------------------------------
------------------------------------------------------------
------------------------------------------------------------
------------------------------------------------------------
------------------------------------------------------------
------------------------------------------------------------
------------------------------------------------------------
---------------------------GGAATAGCATACAGAATGCAGGAATGTTGGACT
GACTCTGCTTTCCGAGTGTTTCAACAGCAGGGACCGTTGCTGCCG---------------
--------ACCCTGA-GGGATTGGAGTGAGTGGAGAGAGGCCTCTCTGCAACTACTGCCA
TATATGGCACCAGTAACAGCGGAAGAAAGAGACTGGTTCGACCTTCTAGCTTATGCTTTG
CCTAAAGTACCCCTTTCTGTCTTAATACCTATTTTCAGGGGGCCGCAAGAAAAATGGCGG
GTAAGCTTGCAACGCTGGCTTTGGTATACTCACTTTGCGCGGGGGCACTGGGAACACAAT
-TAGCATTGCTTAAAACCCCACCCATTGTTAGACTTCTTACCAATAATACAGAACCCCCT
ATAGTGTTCTGTGAGTCTGAGCAGGGGCACTTGGGATGTGCTCCAGCTCTATTTTCGTAT
GTTAATGCTTCTATCAATATTTCTCACCC-TTAGAGGAAGAGGTTGATCCATGGGATAGC
TCTTTGGGATTGTTCACAGACTGGGTATCCGGAGCCCATATGCAGTGGCTGACTCAAAGA
GCCCAGGAATGGAGGGGATATTGCCAACCAATGAACTGTACGCAGGCTAATAACTTTACT
AGAAATTGTACCAGGCCTTATGTGGATTATGAAAGTAGACCTGAAAACATTCAGGAGACA
ATTTCACATATGCAGTTAAATTGTACTAATTCAACCTGTGTGTGGAAAGAGTGTAAACAA
AGATTGTTCTTCCGGGGTAACCCACCTCTTGATGCCCAAACCTTTAGACTTTGTGTTAGA
CCACCTTTTGCTTTAAGAAGATGTCCACCAACCAATAGGACGGACTGGAGGCAACCTTAT
AAGTGCTCTGAGCAATGCCTAACTTCCTGTACAGAGGCAGTAAATATAACTGTCGAAACT
TTGTGGCAATCACAGGGAGTGTTAAACCCAAATCAAACAGGGGTGAGCTGTTACCAAGAG
GGAATGAGGGTAACAGTCCAAACTGAGCACGACCCCATTGGGATAAAGGTCTTGCAGACT
GTGAAAATACCAAAAATGACCTGTAATCTTACAGGAGCTCAAAATAACAGTGGTCAAAAG
GGCATAGTTGACCCCTGTTATTTCCTTTGCTATAACGCCGCAAAGAAAGGAAGAGGAGGC
AACGGCAATCCCATAGTGCTTATCTCCTGTAAGTACAATGGGACGTCTGGAACGTTAACC
AATTGTGAAAGAGTTTTTAAAGCGTCAATGCCAGGGCCACAAGATCCCCTATATTATCCA
ACCTATCCTGGGGAAAAGTGGTTACTGCATCTCCCAATGGAGGAAACAGGGGATCCAGTA
CAGTGTAATGCCTCTTTCCAGTGGCTATCAAGGAGTGTGGCGTTACACGACACTGGGGTA
CTGAAGCCCAATATCTATAGCTCCTTTGGGGCAGAGGAAGCATGGAGAGAT---ATGGTA
GAAAACTACATAGTGTATCGTTTCCAGGAATGGACAGTGGTACCTGTTCAGGAGGGAGAA
ATAATATTATCTCGACCAAGGAGGGAACCAGTGACAATAATCATGGCTCTGATATCGCTG
TTCACTCAGGTTAGAACAGCTATAAATGTGGCCGCAATGCACCGGGCGGGAACTGTGGTG
ACCGCAGTTGGGGTACTTGTGGACAACGAGGGGCTCCTATGGGAGTCACAGAGGCGCTTA
GGCAACTTAGTGGATCACCTAGCGTTCCAGGTACAGGTGTTACAAGCGAGATTGCAGGCT
ATGGAGTATGTGTTGCAGGTTCAAGAATCTTGGTCTGAATTAGGCTGTGTTCCTTCACTG
TGCCTTACGGGCATCCCTTGGAACGATACATGGGGAGTTCCCAATATAACCCAGACTTGG
AAGGAGTGGG----------
>>gi|152386185|gb|ABDC01505939.1|Microcebusmurinuscont1.505938,wholegenomeshotgunsequence
------------------------------------------------------------
------------------------------------------------------------
--------TACAGGAA-CCACAACCGCAGACTGTCTTTCACACCTTTACAACTTACACAA
GGACTTTGCTTTCTATTTGGGGAAGGGGGA-CTACTTCAGTACTTGGGGCTTGGGGAGGG
CTTGGGGAGCATATATAAGCCTGAGGTTGCCTAACCTCGAGGCCCCCTCACACATCTCTG
GGTCCG-CCATCACCCAGACTCCAGAGTGTGGATCCACAATAAAGCTGTGGATCTTGGCC
CAGAGCCGTGTGGGTATGCCAAGTCTTCTTGCCCTGGGGAAGGCAATGCAAGTTGGCCCT
TCCAGCTGGCGCCC-AACGTGGGGCTGGACTTGATTTCTGCAAACGGTGAGTTTGTGGGA
GTTGCAGGGCAAG--ATGGAAAAGGGGAAGATGGGTGATGGACAGTGTCTAGGGAGAGAC
ACGGTGAAAAAGGCACAGCGGGTAAGAGTGAGAGGTACCGGAAAGCCCATGCACAAGTTA
GGGAACTTTGTCTGGGCAGTAAAGATAGCTGCAGCAGTCGCAG-----------------
------AAAGATCTATCGACAAAACAGCTGTGGGGGTTTTTAAAGGCGCTGGCCACCAAA
GGGGGGG--GCAGGGGACATTAATGTAGCACTAGACACCCTGCTAGTGTTATGGGTTACA
GCGAAAGGGTTCACAGTGGAAAGTACAGAGGGTGCCGCAGATGTGGCAAAGGTGGTAGGA
TGGCAAGAACAGCTCTATGGGAAGAAAGAGCAGGATCCGGAGGCAGAAGCAGCTGCCTAC
CCGGTTGTAAATAGGGGACAGGGGTGGGCTTATGAGCCTATGAGTACCAGAACTGTCGCA
GCATGGATTCGACAGACTAGAGAGAAGGGACTTACTAGTCCAGAGACAATCACATATTGG
GGTTTAATATCCCAAGATCTGTCCAGCAGGGAACAGGTCCAACTGCTGGAAGTCATTCCA
GGACTTCAGGCAGACAAGGATATGCTGGGGGCATATCTAGGAGAAAGGGCACGTGAGTGG
GATGCGCAACCACAACAGCCATTGCCCTATACTTCTGCTCATATTAGGGGATTGACAGGG
GATCAGGCC---TTTGCCATATCAGCGCAAGGGCGAGAAGCTGCACAGGTCTTTAGGGCC
TGGATAACGCAGGGCTTAATGAGCTTGGCCCAGTTGCAGGCGCCACACCCAGGGTCAACA
AAGATCTTGCAGGGACCAAAAGAGCCTTATGGGGAATTTATTAATAGACTGTTTCTCCAG
ATTAATCAGGAAGGAGCCCCAGAGGAAGTAAAGACATATCTTAAGGGGCATCTCAGCATT
GAAAACGCTAATGCAGATTGCCAAAAGGCCATGAGTCATCTTAGGC--------------
------------------------------------------------------------
------------------------------------------------------------
------------------------------------------------------------
------------------------------------------------------------
-------------------------TAGAGATGACACCAGTGCAGCCTTCTGCACTGGAA
CCTCCCCAAGGGGGAG--AGATGGGGTTGTACCCCACCCTCAAGGAATTATTAA--ATTA
GATCACCGGCCCCTAGTGACTCTGAAGGTAGGGAGACAATCGGTCACCCTCCTGATAGAC
ACCGGGGCTGACAATACAATTATCCATCCTAAAGATTGGAAACCAGTAGGAATGGAAGAG
GGGATAATTAACATAGGGGGAATTGGAGGTTCTCAAAAGGGGATATTATACAAACAAGTA
CCTATTAGTCTAGCAGATAGGCAGATACGGAGAACTGTCATAAGGGCAGTGACCCCTATA
AATTTACTAGGGAGGGACAATTTAGTATCACTAGGAATTGGAGTAGTGATGCTAATGGCA
CAAATGTCAGTAAAAATAGTGCCGCTGCCAGTTGAGTTAATGCCTGGCTGTGATGGGCCA
AGAGTAAAACAGTGGCCCCTTACGCAAGAGAAATATCAGGCTCTTGCTGAGATAGTATCT
AAATTAGAAAAAGAGGGAAAAGTCAGTATAGCAGAGGTAAGTAATCCCTACAACACTCCG
GTGTTTGCCATT--TAAGAAAAAATCAGGCC--AAATGGAGAATGCTCATTGACTTTCGA
GTGCTAA--AATGCTCGAACCT--AAAAGGGAGGCTGAGTTTCAACTGGGCTTGCCTCAC
C--------------------
>>gi|152585964|gb|ABDC01306160.1|Microcebusmurinuscont1.306159,wholegenomeshotgunsequenc
------------------------------------------------------------
------------------------------------------------------------
------------------------------------------------------------
------------------------------------------------------------
------------------------------------------------------------
------------------------------------------------------------
------------------------------------------------------------
------------------------------------------------------------
------------------------------------------------------------
------------------------------------------------------------
------------------------------------------------------------
------------------------------------------------------------
------------------------------------------------------------
------------------------------------------------------------
------------------------------------------------------------
------------------------------------------------------------
------------------------------------------------------------
------------------------------------------------------------
------------------------------------------------------------
------------------------------------------------------------
------------------------------------------------------------
------------------------------------------------------------
------------------------------------------------------------
------------------------------------------------------------
------------------------------------------------------------
------------------------------------------------------------
------------------------------------------------------------
------------------------------------------------------------
------------------------------------------------------------
------------------------------------------------------------
------------------------------------------------------------
------------------------------------------------------------
------------------------------------------------------------
------------------------------------------------------------
------------------------------------------------------------
------------------------------------------------------------
------------------------------------------------------------
------------------------------------------------------------
------------------------------------------------------------
------------------------------------------------------------
------------------------------------------------------------
------------------------------------------------------------
------------------------------------------------------------
------------------------------------------------------------
------------------------------------------------------------
------------------------------------------------------------
------------------------------------------------------------
------------------------------------------------------------
------------------------------------------------------------
------------------------------------------------------------
------------------------------------------------------------
------------------------------------------------------------
------------------------------------------------------------
------------------------------------------------------------
------------------------------------------------------------
------------------------------------------------------------
------------------------------------------------------------
------------------------------------------------------------
------------------------------------------------------------
------------------------------------------------------------
------------------------------------------------------------
------------------------------------------------------------
------------------------------------------------------------
------------------------------------------------------------
------------------------------------------------------------
------------------------------------------------------------
------------------------------------------------------------
------------------------------------------------------------
------------------------------------------------------------
------------------------------------------------------------
------------------------------------------------------------
------------------------------------------------------------
------------------------------------------------------------
------------------------------------------------------------
------------------------------------------------------------
------------------------------------------------------------
------------------------------------------------------------
------------------------------------------------------------
------------------------------------------------------------
------------------------------------------------------------
------------------------------------------------------------
------------------------------------------------------------
------------------------------------------------------------
------------------------------------------------------------
------------------------------------------------------------
------------------------------------------------------------
------------------------------------------------------------
------------------------------------------------------------
------------------------------------------------------------
------------------------------------------------------------
------------------------------------------------------------
------------------------------------------------------------
------------------------------------------------------------
------------------------------------------------------------
------------------------------------------------------------
------------------------------------------------------------
------------------------------------------------------------
------------------------------------------------------------
------------------------------------------------------------
------------------------------------------------------------
------------------------------------------------------------
------------------------------------------------------------
------------------------------------------------------------
------------------------------------------------------------
------------------------------------------------------------
------------------------------------------------------------
------------------------------------------------------------
------------------------------------------------------------
------------------------------------------------------------
------------------------------------------------------------
------------------------------------------------------------
------------------------------------------------------------
------------------------------------------------------------
------------------------------------------------------------
------------------------------------------------------------
------------------------------------------------------------
------------------------------------------------------------
------------------------------------------------------------
------------------------------------------------------------
------------------------------------------------------------
------------------------------------------------------------
------------------------------------------------------------
------------------------------------------------------------
-------------------------------------------ATATAACCCAGACTTGG
AAGGAGTGGGATGATCAATTTTGGAAGAATTATGGTGAGGCTAGAGAGCTATGGCATAGA
CAGTTTTTAGAGGGACGAGGTAAATTGGCAAAAATCCGCAAAGATTTAGCTCAAACTGCT
CTAGCACAAAAAGTCAAGGATGCTCTCAATTCAATTCCTAAATGGTTGTGGACTGGCTTA
GCAGTAATAATTGTACTCATTATCATAATTCAAGTTGCTTGCATGGGACTTAAAATGCTT
ACTAA-GGCGATTGTAAGCTGGGCAGGCTTTCTTGCATTGCAGCCAGAGGCGCCTCGCGA
CGTAGAGCCCGACGCCGCCATTTACAAAAACAACGGCTACGCAAATGGATGGCGCGACTA
CTGGCAACTCTGGAGCGGTGGGACCCTTTTCCAGATGACTCGCCGGCCTTAAAAGAAAAA
GAAAAGAA-AGGGTGACCTGGAAGGAGATTTTGGGTGCAGCTGAGCACCCTAGTGACTGT
GTGGGTGCAGCTGAGCACCCAGGTGACTGTGTACCAACGAGG--TGCGAAAAGCCAACGA
GAGGTGCGAAAGGTGCTGTGTGAGCATACAGGAAACCACAACCGCAGACTGTCTTTCATA
CCTTTGCAGCTTACACAAGGACTTTGCTTTCTATTTGGGGAAGGGGGGCTACTTCAGTAC
TTGGGGCTTAGGGAGGGCTTGGGGAGCATATATAAGCCTGAGGTTGCCTAACCTCGAGGC
CCCCCTCACACATCTCCGGGTCTGCCATCACCCAGACTTCAGAGTGTGGATCCACAATAA
AGCTGTGCATCTTGACCCAGAGCCATGTGGGTGTGCCGAGTCTTCTTGCCCTGGGGAAGG
CAACGCAAGTTGGCCCTTCCAATTATCAACAAAATAAATGCTAACTTCAGATGCCTTAAT
AAATGTGTCACAGCTTGCTATTTATTCTAGGGATCAGTGCACAACAGGACTAAATCTGGC
CCAATTCACATTTTTATAAATAAAGTTTTACTGGAAGACACCTACATGTATCTACTTATA
TATCAGCTATGGTTGCTTTAGCACTACAACAGTAAAACTGAATATTTGTGATTGAGACCA
TTTAGCGTAAAAATTTACTATCTGACCCTTTACAGAAAAACTTATCAGTCCCTATTCTAT
TCCAAGACTCATTCTCCACATCTTTCTGAGTAATAGAAGCCCCAGCTATTATTTGGACCA
TATGGATACCTAGATTAAAGATTTAATTTCTTGGCAACCTTTCTATCAGGCATTTCATGT
GACTATATTCTGGCCAATGATTATATATATGTGTGTGTGAGTGTGTGTGTGTGTGTGTAT
GTATGTATGTAACTTTTATATTTCAGCTTCCTGAAAACTTCCTTAAAAGACAGCTCCTTC
ATCCTTCAGTTGGCTGTAGATTATATCTGATGGCTGGAGCCAAAGCAGCCATCTTGATCA
ACACAGATAAAGGCATAGGTTCGGCAAGCTGGACCTGTAAGAAGTTTAAGTCCCTAGGTC
CCTGATGACTTCGTGGAACCACCATACTAGTCCCTCACTGCCTACCTTCAGACATTTTTT
TAGATAAAAGAAAAAAATATTGGCTGTTTAGGCCATGGTACCTTTGGATATTCTTTTACT
TACATCTGCACCTATTCTAACTGGTACAGATGTATAATGTCCAGATTTTAGAATTGATTC
TGCTAGTTCAGGCACATAAAGAGTCTTTTATTTATTTATTTATGTATTTATTTATTTTTG
CCTTCTATTGCTAGAGAAGTCTCCATCACCAAAGGTTTTAAGCATATCCTGAATAACTAC
AACTTAGACAAGTGATGCAGAGTTCCCTGAATTGGATGGAGGTTAAACTATATGACCTCC
CAGATTCTAAGTTGGGTATTCCTGGACCACATTTTTCTTTATTAATGGAAAGTGTTAAAT
GGGTTCTTAGTTCAAGCACTTAAAATGATTAAAGTAACCAGCCAGAAAGTCAAGCTGCCA
AAATGGAAAGTGCAGAGGGAGTAAAATATCAGCACAATTTTAACTTTCTTTTTTCAGTAA
GGCAATGATTTGGATGGTACATTAGTCTCTCATTGAGGAAAGCATTGACACTACATCAGA
TGACAAAACCTTCTGTCCAGTAAGTTGGAGATACCCATTTTCATAGAAATGCTAGGACAA
GGGAACAGTATCATTACTCCATATGTGCAATCCTTTTCTGCATAAAATGTTTTATTGTAT
TTTATTTTTCCACAGAACTGTAGTTAAATTAAGCCCAGCATGAACACAGATAATCTATAA
ATAACTTTGTGTATCCTCTATTAAGTAAATATAAAGAAATAGGAAATTCTTTGACTAGTA
AAAGGTAACAGGGATTGTGTGACTCTAATACAAATGTACCTTCTTTTCGTTTGTTGTTGC
CTCTTTATTTCTATTTTTGCAGGATTTATTGTAAATGTAATTTCCTCAGGGACCGTGCCA
TAGCCCAGAAGGACAAGCAGCTTTTCCTATTATTTGCTCTCATGGCATCATGTATTTATC
TTTCAGAGTAGTGATGGCAAATATAATTAATAAATTAGT
>>gi|152437833|gb|ABDC01454291.1|Microcebusmurinuscont1.454290,wholegenomeshotgunsequence
------------------------------------------------------------
------------------------------------------------------------
------------------------------------------------------------
------------------------------------------------------------
------------------------------------------------------------
------------------------------------------------------------
------------------------------------------------------------
------------------------------------------------------------
------------------------------------------------------------
------------------------------------------------------------
------------------------------------------------------------
------------------------------------------------------------
------------------------------------------------------------
------------------------------------------------------------
------------------------------------------------------------
------------------------------------------------------------
------------------------------------------------------------
------------------------------------------------------------
------------------------------------------------------------
------------------------------------------------------------
------------------------------------------------------------
------------------------------------------------------------
------------------------------------------------------------
------------------------------------------------------------
------------------------------------------------------------
------------------------------------------------------------
------------------------------------------------------------
------------------------------------------------------------
------------------------------------------------------------
------------------------------------------------------------
------------------------------------------------------------
------------------------------------------------------------
------------------------------------------------------------
------------------------------------------------------------
------------------------------------------------------------
------------------------------------------------------------
------------------------------------------------------------
------------------------------------------------------------
------------------------------------------------------------
------------------------------------------------------------
------------------------------------------------------------
---GCCGGCCTACAAAAGAAAGATAATGTCAC-ATACTAGATATTGGTGATGCTTATTTT
ACCATAC-ATTGGACCCCACATTTAAAAAGTACACTGCCTTTACTCTAATCCCACCTAAT
AATCAGGGACCAGCCAAGAGATTTGTGTTTAATTGTCTACCACAAGGGTGGGTGTGTAGT
CCAGCCTTTTACCAAAGGACTATGAGTGACATCTTACAACTATGGAAACAAGCTCATCTT
GAGGTCATGTTATATGTCTACATGGATGACCTTCTAATCGGGACAGACCTCCCCTTGAGG
GAGCATAGAAGGCTGGTCCAAGAGCTTAGGAGTATGCTTCTTGGCTGGAGCTTTGAAACT
CCTGAAGAAAACGTGCAGGACCAGTGGCCGCTACAGTAGATGGGATATGAGTTACACCCT
AATAATTGGCAGTTGCAGGTCCGAAAATTAGAGTTACCAGATCACCCCACTTTAAATGAA
GTCCCAAAACTGGTGGGAATTATTAATTGGGCTAGTCAAATTATTTCAGGGCTTAAAATA
AAGAAGCTTACTGCTATGATGGCAGGGAATCAGGATCTCAATAGAAAGATAGAATGGACT
AAGGAAGCTAGAAAGGAAGCTGAAGAGGCAGCTAAGCTGCTCTAGGAGCTCCCAGCAGGG
GGGTATGTCGACCCCTTGAAACAGGTGGAGGCTAGAATAGCTTTTGTAGGTTTCCTCGAG
GTAACCTACGACGTCCATCAGGAGAATATCATCCTTTGGTGTGGCAGAGTAGGGTCCAGC
AAAGCTTATTGTAATCCGGTGGATCTGTATGTAAAAGCAGCAATAAAAATAGGCAGGGAA
ACCTTGATTAGGCTAGGAGTGGTCCCCATACTCACTGTCCCAGTAGCAAAAGATATCTGG
GATAGTTTTGCATGGACTGCAGGGGAGGTAGCATGGTTCCCAGAAGTAAGACATCAGGCA
CCTCCTCTAATAGTTGAGAGATGGATGAAAATGGTATCAGAACCCATTAAGGGGGCAAGA
ACTTGGTATATCGATGGATCTAAGAAACGGGGCCAAAAAGCTAGAGCAGGAATTTGGACA
GAGGGAGAGAAGGCACAAGTACAGGAACTGGAGGGCTCAAATCAAAAAGCAGAATTGGCA
GCCTTATTGTATGCCTTACAGCAG-AAGACCAAGAATTAAACATTATCACTGATTCTCAA
TATGTAATGAAAGTGCTGCGACTCGTGCCATGGGTTAGCGATTCTCCCTTGGTGCAGAGC
ATCATACAAGCAGTAGAGAAAAAACAGGCTATCTATTTAGATTGGGTGCCAGGTCATAAG
GGAATCCCAGGAAATCATAAAATTGATGAAGAAATTCAATATTGGCAAGGTTTGGTTATC
CAAGGCACAGGTATCCTTCCTAAAAGAGAAGAGGATGTAGGCTATGATTTACAAATTCCA
GAAGATGTGTACCTGCAGGGCTTGGAAAGGCGGTCCGTTCCGTTGAACTTGTGAGTTCAA
TGGGAAAAAGACCAATGGGGGTTGATTGTGGCAAAGTCCTCTATGGCTCAGATGGGGGTG
ATTCCTTTAGGTGGAGTCATAGATTCTGGGTATAGAGGACCCATCATCATCATCCTATGG
AATCTTAATAGAAAGGCAGTACTCCTTAAAGCCGGAAAAAGAGTGGCTCAACTAGTTATA
ATGTCTCTACTTCATGAGGAGTTGCAACAAGTTCAGCAGGTCAAAATTGACACGGCCCGA
GGTGAAGGAGCATTTGGTTCCACTGGAACCTATTTCTTGGAGGCCATCCCTAGAGCAGAA
AGTGATCATGAACTATGGCACTCGGGGGTTAAAGCTCTCATGCAGGATTTTGGAATATCT
CAAATGGTGGCTAAAGCCATCGTGCATAAATGTCCTAATTGCCAAGGGAAAGGGTCTGCC
ATTACAGGGGTGGTGGATTACACCCCGGGGACATGGCAGATGGATGTTACCCACTGGGAA
GGACATAAACTGTTAGTAGCAGTTGAGACTGCTTCTGGGTTAACATGGGCTAAAACTATC
CCTGATGAAACAGCCAAAACCACTTTGTTGGCTACATTAGAACTGCACAGTGTTTTCAAA
GTGAGTCATTTACATACAGATAATGGGCTTAATTTCACTGCTGAAAGATTTACTAATGCT
CTTGCCTGGTTAGGCATTAAGCACTCCACAGGCATCCCCTATAATTCTCACTCTCAAGGG
GTAGTGGAATCTACCAATACGTGTCTTTTTGCT---CTCCACAAAATTAGACCCAAAATG
GAGACAG---------------------
