# Supplementary material for: Parallel Germline Infiltration of a Lentivirus in Two Malagasy Lemurs
Source: PLoS Genet. 2009 Mar 20;5(3):e1000425. doi: 10.1371/journal.pgen.1000425 (PMC2651035; doi:10.1371/journal.pgen.1000425)
Supplement: Dataset S2 — Alignment (in fasta format) of ∼2350 most conserved nucleotides of the gag-pol region of all lentiviruses for which a complete genome is available. Ambiguous regions were removed. Accession numbers of the sequences are listed in Table S2. (0.08 MB TXT) [file pgen.1000425.s011.txt]

>pSIV
GAACAGGTCCAACTGCTGGAAGTCGTTCCAGGACTTCAGGCAGACAAGGATATGCTGGGG
GCATATCTAGAAAGGGCACGTGAGTGGGATGCGCAACCACAAATTAGGGGATGGATAACG
ATCTTGCAGGGACCAAAAGAGCCTTATGGGGAATTTATTAATAGACTGTTTCTCCAGATT
AATCAGGAAGGAGCACCAGAGGAAGTAAAGACATATCTTAAGGGGCGTCTCAGCATTGAG
AACGCTAATGCAGATTGCCAAAAGGCCATGTTGGAGGAGAAAATCAGAGCTTGTCAAAAT
GTAGGGAGTCAGTCTCACAAATTTGCAATGATGGCACAAATGTGTTACAATTGTGGAAAA
TTTGGACATATGTCAAAGCAGTGCTGTTATAACTGCGGGGAAGAGGGACATCTAGCAAAA
AGTTGTCCCCTGGTGACTCTGAAGGTAGGGGGACAATCGGTCACCCTCCTGATAGACACC
GGGGCTGACAATACAATTATTGGGGGAATTGGAGGTAGGGACAATTTACCAGTTGAGTTA
ATGCCTGGCTGTGATGGGCCAAGAGTAAAACAGTGGCCCCTTACGCAAGAGAAATATCAG
GCTCTTGCTGAGATAGTATCTAAATTAGAAAAAGAGGGAAAAGTTAGTAGAGCAGAGGTA
GGTAATCCCTACAACACTCCGGTGTTTGCCATTAAGAAAAAA---TCAGGCAAATGGAGA
ATGCTCATTGACTTTCGAGTGCTAAATGCTCGAACCAAAAAGGGGGCTGAGTTTCAACTG
GGCTTGCCCCACCCGGCAGGCCTACAAAAGAAAGATAATGTCACCATACTAGATATTGGT
GATGCTTATTTTACCATACCATTAGACCCCACATTTAAAAAGTACACTGCCTTTACTCTG
ATACCACCTAATAATCAGGGACCAGCCAGGAGATTTGTGTTTAATTGTCTACCACAAGGG
TGGGTGTGTAGTCCAGCCTTTTACCAAAGGACTATGAGTGACATCATACAGCCATGGAAA
CAAGCTCATCCTGAGGTCATGTTATATGTCTACATGGATGACCTTCTAATCGGGACAGAC
CTCCCCTTGAGGGAGCATAGAAGGCTGGTCCAAGAGCTTAGGAGTATGCTTCTTGGCTGG
GGCTTTGAAACTCCTGAAGAGAAAGTGCAGGACCAATGGCCACTACAGTGGATGGGGTAT
GAGTTACACCCTAATAAGTGGCAGTTGCAGGTCCGAAAATTAACTTTAAATGAAGTCCAA
AAACTGGTGGGAATTATTAATTGGGCTAGTCAAATTATATCAGGGCTTAAAATAAAGAAG
CTTACTGCTATGATGGCAGGGAATCAGGATCTCAATAGAAAGATAGAATGGACTAAGGAA
GCTAGAAAGGAAGCTGAAGAGGCAGCTAAGCTGCTCCAGGAGCTCCCAGCAGGGGGGTAT
GTCGACCCCTTGAAACAGGTGGAGGCTAGAATATTGATTAGGCTAGGAGTGGTCCCCGTC
CCGGTAGCAAAAGATATCTGGGATAGTTTTGCATGGACTGCGGGGGAGGTAGCATGGTTC
CCAACTTGGTATATCGATGGATCAAATCAAAAAGCAGAATTGGCAGCCTTGTTGTATGCC
TTACAGCAGGAAGACAAAGAATTAAACATTATCACTGATTCTCAATATGTAATGAAAGTG
ATGATCATACAAGCAGCAGAGAAAAAACAGGCTATCTATTTAGATTGGGTGCCAGGTCAT
AAGGGAATCCCAGGAAATCAGAAGATTGATGCAGAAAGTGATCATGAACTATGGCACTCG
GGGGTTAAAGCTCTCATGCAGGATTTTGGAATGCCTCGCATGGTGGCTAAAGCCATCGTG
CAAAAATGTCCTGATTGCGGGGTGGTGGATTACACCCCGGGGACATGGCAGATGGATGTT
ACCCACTGGGAAGGACATAAACTGTTAGTAGCACTTGAGACTGCTTCTGGGTTAACATGG
GCTAAAATTATCCCTGATGAAACAGCCAAAACCACTTTGTTGGCTACATTAGAACTGCAC
AGTATTTTCAAAGTGAGTCACTTACATACAGATAATGGGCCTAATTTCACTGCTGAAAGA
TTTACTAATGCTCTTGCCTGGTTAGGCATTAAGCACTCCACAGGTATCCCCTACAATCCT
CAATCTCAAGGGGTAGTGGAATCTACCAATAAGTTGTTAAAAGAAATGCTCCACAAAATT
AGACCCAAAATGGAGACAGTTCACGCGGCTGTCTATATGGCTTTATTTGCCATTAATTTT
AAACAAAGGGGTGGAGTGGGAGGTACAACTAGATATGAAAGACATTTAGGGCAGGGAGCG
GTGGTCTGC
>RELIK
GACATCAATATGCTACTGAATGTAACTCCTGGCTTTGCAGCAGAGAAACAGCTAGTCATA
GATAAGATAGAGAAGGCGATAGCATGGGATGAGATGCATCCCATTAGGGGATGGGTTCTT
ATCAGACAAGGGCCCAAAGAACCCTACCCTGAGTTTATTAATCGATTATTTACTCAGATT
GATATGGAAACATCTAGAGAGGATTTGAGAACATATTTAAAGGACACCATGAGCATTCAA
AATGCTAATGAAGAATGTAAAAAGTTGCTTTTAGAAGAAAAAATGTATGCCTGTAGAGAA
TTTGGATCCACCTCCTATAAGATGGCCATGCTGGCAGAAGCCTGTTACAGATGCGGAAAA
AAGGGGCATATGGCAAGAAATTGTTGCTATAATTGTGGGAGAACAGGACATATGGCAAAA
GTATGTCCTACCTTAAAGGTAAACCTAGGGGGGAAAGATATAATAGGGCTGTTAGACACA
GGGGCTGATTTAACTATAATAGAGGGGGTGGGAGGGAGGGATATCTTAAAGATAAAAATG
AAAGATCCTAATAAAGGTCCCTTGATTCCCCAATGGCCTTTAACCAAAGAAAAATTAGAA
GGAATTAAGGAAATAACAAAAAGACTACTAGAGGAAGGGAAGATATCTCCAGCAGACCCA
GATAATCCCTGGAACACCCCAATATTTGTGATAAGGAAAAAA---TCAGGTAAATGGCGA
ATGTTAATAGATTTTAGAGAACTTAATAAATTAGTAGATAAGGGAAGAGAAGTTCAGTTA
GGTATTCCACACCCTGGAGGATTACAAAGAAGAAACCAGGTTACTGTTTTGGATATAGGG
GATGCTTATTTTACCATCCCTCTGGATAAGGACTTCAGGCAGTACACTGCCTTTACCATC
CCAGAGGTTAATAATCAAGGTCCAGGCCATAGGTATGTTTGGAATTGCCTCCCACAAGGT
TTTGTATTAAGTCCCTTGATTTACCAAAGTACACTAAGGGACATACTAGAGCCCTGGAGA
CAACAACACCCAGAAGTAGATCTTTATCAATATATGGATGATATATATATTGGGTCCGAT
CATTCTCCAAAACAACACAAACTGATCATAGAAAAACTCAGAAAAATGCTTTTAGAAAAG
GGATTCGAGACCCCAAATGAGAAATTACAAGAACAATATCCCTATTCATGGATGGGGTAC
TTGTTGCACCCAAATAAATGGACATTGCAAAAACTAGAGTTGACCCTAAACGAACTACAA
AAGTTAGTAGGACTCCTTAATTGGATGACCCAAGCTGTTCCTGGAATTAAGACAAAACCT
TTTACTCTTATGATGAAGGGAAACCAAGAGTTAAATAGTATCAGGGAATGGACCCCCGAA
GCAAGACAGGAGTTACGGACTATAAGGAGGCTATTACAAGAACACAAACCTTTAAGCTAC
TGGGACCCCAGCAAGGAAGTTTACTGTACAGTTATTATACGAATAGGGCAAGAACCTTTA
CCTATAAAAAAAGAGGATTTAGATGTTATGATTCAGGAAGACCCCTACTTGCATTGGGTA
CCAACTTACTATGTTGATGGAAGTAATCAAGAATTAGAAAAAAGAGCCATGCTACTAGCC
CTTCAAGAAGGACCCCCGATAATGAATATAGTTACGGATTCCCAATATGTATATACATTA
ATTATACTAGAAGCTATAGAAAGTAAAGAAGAAATTTACATCCAATGGGTGCCTGGACAT
AAGGGAATCCCAGGCAATGAAAATATTGACGCCACGGATGATCATGCTAAATGGCATAGT
GATGTGTCATACTTGAGACAACAATTCAGCTTACCAAAAATTGTAGCAGAACAAATAATA
AAGAACTGCCCCAAGTGTCATATTAGTAGATCAGGGCCAGGACTGTGGCAAATGGATGTG
ACCCACTATGAGGCCCGGCTAATTCTGGTAGCCATTGAGACATCTACTGGCCTTCTATGG
GCTAAGCTAATTCCTAAGGAAACTGCTCAGGAAACAGTATGGGGAATATTAGAACTACAG
AACCTATTTCATATCCAAGCACTCCATACAGATAATGGCCCTAACTTCACAGCAGAAAGG
GTCACGGGACTGTGCCAATATTTAAATATTGATCATACCACAGGCACACCCTATAATCCA
CAGTCGCAGGGAATGGTTGAGAGAGCTAATCAATCCTTAAAACAAGAAATGGATAAATTT
GCTGATGTAGTTCAAACCATTGAAGCACGGCTACAATTGGCTCTTATCGCCCTTAATCAA
AAGAAAAGGGGAGGAATAGGGGGCTATACTCCTACTGAAAGATATATCGGAGAAGGAGCA
GTAGTGATC
>EIAV
GAAATGAATGCATTTTTGGATGTGGTACCTGGCCAGGCAGGACAAAAGCAGATATTACTT
GATGCAATTAAGATAGCAGATGATTGGGATAATAGACATCCAATTAGAGGTTGGATAATA
ATTAGGCAAGGAGCTAAGGAACCTTACCCAGAATTTGTAGACAGACTATTATCCCAAATA
AAAAGTGAGGGACATCCACAAGAGATTTCAAAATTCTTGACTGATACACTGACTATTCAG
AACGCAAATGAGGAATGTAGAAATGCTATGTTAGAAGAGAAAATGTATGCTTGCAGAGAC
ATTGGAACTACAAAACAAAAGATGATGTTATTGGCAAAAGCATGTTATAACTGTGGGAAG
CCAGGACATTTATCTAGTCAATGTTGTTTTAAATGTAAACAGCCTGGACATTTCTCAAAG
CAATGCCCTACTACAATAGTATTAATTAATGATACTCCCTTAAATGTACTGTTAGACACA
GGAGCAGATACTTCAGTGATAATAGGAGTGGGAGGACGAGATATTCTTAAAATAGAGTTA
AAAGAGGGCACAATGGGGCCAAAAATTCCTCAATGGCCACTCACTAAGGAGAAACTAGAA
GGGGCCAAAGAGATAGTCCAAAGACTATTGTCAGAGGGAAAAATATCAGAAGCTAGTGAC
AATAATCCTTATAATTCACCCATATTTGTAATAAAAAAGAGG---TCTGGCAAATGGAGG
TTATTACAAGATCTGAGAGAATTAAACAAAACAGTACAAGTAGGAACGGAAATATCCAGA
GGATTGCCTCACCCGGGAGGATTAATTAAATGTAAACACATGACTGTATTAGATATTGGA
GATGCATATTTCACTATACCCTTAGATCCAGAGTTTAGACCATATACAGCTTTCACTATT
CCCTCCATTAATCATCAAGAACCAGATAAAAGATATGTGTGGAAATGTTTACCACAAGGA
TTCGTGTTGAGCCCATATATATATCAGAAAACATTACAGGAAATTTTACAACCTTTTAGG
GAAAGATATCCTGAAGTACAATTGTATCAATATATGGATGATTTGTTCATGGGAAGTAAT
GGTTCTAAAAAACAACACAAAGAGTTAATCATAGAATTAAGGGCGATCTTACTGGAAAAG
GGTTTTGAGACACCAGATGATAAATTACAAGAAGTGCCACCTTATAGCTGGCTAGGTTAT
CAACTTTGTCCTGAAAATTGGAAAGTACAAAAAATGCAATTAACCCTTAATGATGTGCAA
AAATTAATGGGGAATATAACATGGATGAGCTCAGGGATCCCAGGGTTGACAGTAAAACAC
ATTGCAGCTACTACTAAGGGATGTTTAGAGTTGAATCAAAAAGTAATTTGGACGGAAGAG
GCACAAAAAGAGTTAGAAGAAAATAATGAGAAGATTAAAAATGCTCAAGGGTTACAATAT
TATAATCCAGAAGAAGAAATGTTATGTGAGGTTATTACTAGAGTAGGAAAATGTCCAGTA
CCATTTACCAAAGAGCAAGTAATGTGGGAAATGCAAAAAGGATGGTATTATTCTTGGCTC
CCAACAATATACACTGATGGGACTCATCAAGTTGCTGAAAGAATGGCAATACAAATGGCA
TTAGAGGATACCAGAGATAAAGTAAATATAGTAACTGATAGTTATTATTGTTGGAAAAAT
ATTATAATACAAAATATACGAGAAAAAGAGATAGTTTATTTTGCTTGGGTACCTGGTCAC
AAAGGGATATATGGTAATCAATTGGCAGATGCACAAGATGAACATGAGAATTGGCATACA
TCACCAAAGATATTGGCAAGAAATTATAAGATACCATTGACTGTAGCAAAACAGATAACT
CAAGAATGTCCTCATTGCGGTTGTGTCATGAGATCTCCTAATCATTGGCAGGCAGATTGC
ACACATTTGGACAATAAGATAATATTGACTTTTGTAGAGTCAAATTCAGGATACATACAT
GCTACATTATTGTCAAAAGAAAATGCATTATGTACTTCATTGGCTATTTTAGAATGGGCA
AGATTGTTTTCACCAAAGTCCTTACACACAGATAACGGCACTAATTTTGTGGCAGAACCA
GTTGTAAATTTGTTGAAGTTCCTAAAGATAGCACATACCACAGGAATACCATATCATCCA
GAAAGTCAGGGTATTGTAGAAAGGGCAAATAGGACCTTGAAAGAGAAGATTCAAAGTCAT
AGAGACAACACTCAAACACTGGAGGCAGCTTTACAACTTGCTCTCATTACTTGTAAC---
AAAGGGAGGGAAAGTATGGGAGGACAGACACCATGGGAAGTATTTATCGGTGATGGTGCA
GTAGTAGTT
>EIAVLiao
GAAATGAATGCATTTTTGGATGTAGTACCAGGACAAGCAGGACAAAAACAAGTACTATTG
GATAATCTTAAGATTGCAGAAGAATGGGATCGTAGGCACCCGATTAGGGGATGGATAATA
ATTAGGCAAGGACCCAAAGAACCCTATCCAGAGTTTGTAGACAGATTGCTGTCTCAGATA
AAAAGTGAGGGACATCCGGCTGATATAACTAAATTCCTGACAGACACCTTAACTATTCAG
AATGCTAATGATGAATGCAAAAGTGCTATGTTAGAAGAAAAAATGTATGCATGTAGAGAT
ATTGGCACTATGAAACAAAAAATGGCATTATTAGCCAAGGCATGTTATAATTGTGGAAAA
CCAGGACATTTTTCTAGTCAATGTTGTTTTAAGTGCAAACAGCCAGGACATTTCTCAAAA
CAATGTCCAACTACAATAGTTTTGATTAATGACACACCCTTAAATGTATTATTGGACACA
GGAGCAGACACGTCGGTAATTGTTGGGGTTGGAGGTCGAGATATCCTTGAAATTAAATTA
AAAACAGGCACAGTAGGGCCTAAGGTTCCCCAATGGCCACTTACTAAAGAGAAGTTATTA
GGTGCTAAAGAAATAGTCAAAAAATTGTTAGATGAAGGTAAAATATCAGAAGCCAGTGAT
GATAATCCTTATAATTCTCCTATATTTGTAATAAAAAAGAAA---TCTGGGAAGTGGAGA
CTATTGCAAGATTTAAGAGAATTAAATAAGGTGGTACAAGTAGGAACTGAAATATCCAGA
GGGTTACCTCATCCAGGGGGATTAATTAAATGTAATCATATGACAGTATTAGATATTGGA
GATGCCTATTTCACTATACCATTAGATCCAAAGTTTAGACAATATACAGCATTTACTGTG
CCATCCATTAATCATCAGGAACCAGATAAAAGATATATATGGAATTGCTTGCCACAAGGT
TTTGTGTTAAGTCCATACATATATCAAAAAACATTACAGAACATATTACAAGCTTTTAGA
GAAAGGCATCCAGATGTACAATTATATCAATATATGGATGATTTATTCATTGGGAGTAAT
GGATCTAAAAGACAACATAAGGAACTAGTAGAAGAATTAAGAGCTATTCTTTTAGAAAAG
GGCTTTGAGACGCCTGAGGATAAATTGCAGGAAGAGGCACCCTATAATTGGCTGGGATAT
CAACTTAGTCCAGGCAATTGGAAAGTACAAAAGATGCAATTAACATTAAATGATGTGCAA
AAATTAATGGGAAATATAACATGGATGAGTTCAGGGGTTCCTGGATTAACAGTGAAGCAA
ATAGCTGCTACCACTAAAGGATGCCTAGATTTAAATCAAAAGGTAGTATGGACGGAAGAA
GCACAAAAAGAACTAGAGGAAAATAATAAAAAGATTCAGGAAGCTCAGGGATTGCAATAT
TATAACCCAGAAGAAGAAGTAATCTGTGAGATTATTGTTAGAATTGGAACATGTCCAGTA
CCTTTTACTAAAGAACAAGTCAAATGGGAAATGGAAAAGGGATGGTATTATTCATGGCTA
CCAACAATTTACACTGATGGGACTCATCAAACTGCTGAGAGGATAGCAATACAAATGGCA
TTAGAAGATACTGAAGAGACAGTAAATATAGTAACTGATAGTTACTACTGTTGGAAAAAT
ATTATAATTCAAAATATTAGGGCTAAAGAAATGGTTTATTTTGCTTGGGTACCAGGTCAC
AAGGGAATATATGGCAATCAATTGGCAGATGCACAAGATGAACATGAAAACTGGCATACA
TCTCCAAAGATATTGGCAAAAAGATATGGGTTACCATTGACGGTAGCTAAACAGATAACT
CAAGAATGCCCTCATTGTGGTTGTGTAATGAGATCCCCTAATCATTGGCAGGCTGATTGT
ACACATTTAGAAAACAGGATAATAATGACATTTGTAGAGTCTAATTCAGGATACATTCAT
GCTACTCTATTGTCCAAAGAAAATGCCTTGTGTACTTCATTGGCTATTTTGGAATGGGTG
AGGTTATTTTCTCCTAAATCTTTACATACAGACAATGGTACTAATTTTGTAGCAGAGTCA
GTAGCAAATCTGTTGAAATTCCTGAAGGTGACACATACTACAGGAATACCTTATCACCCA
GAGAGCCAAGGCATTGTGGAAAGGGCAAACAGGACATTAAAAGAAAAAATTAAAAGTCAT
AGAGAAAATACTCAGACACTTGAAGCAGCATTACAACTTGCTCTCATTACTTGTAAC---
AAAGGGAGGGAAAGTATGGGAGGACAAACTCCATGGGAAGTATTTATTGGTGATGGAGCA
GTAGTGGTC
>FIVsubC
GATATGGTAACATTAATAATGGCAGCGCCAGGTTTTGCTGCAGATAAAGAAATATTAGAT
GGAAATTTACAGTTGACAGCAGAATATGATAGAACTCACCCTATAATGGGGTGGTATCTT
TTAAGACAAGGACCTAAAGAAGATTATGCATCCTTTATAGACAGATTGTTTGCTCAGATA
GATCAAGAGCAAAACACAGCTGAAGTCAAAACATATCTAAAGCAATCATTGAGTCTAGCT
AATGCTAATTCAGAGTGTAAGAAAGCAATGTTAGAAGAGAAATTGAGGGCCTGTCAGGAA
GTTGGATCACCAGCATACAAAATGCAATTATTAGCGGAGGCTTGTTTCAATTGTAAGAGA
CCAGGACATCTAGCAAGACAATGTTGTAACAAATGTGGAAAGCCTGGTCACTTGGCTGCT
AACTGCCCTGAAATACTAATATTTGTAAATGGGTACCCTATAAAATTTTTATTAGATACT
GGGGCAGATATAACAATTATGATTGGAGTAGGTGGAAGAGATAACATGAAAGTAAAAATG
AAAGATCCTAATAGAGGACCACAAATAAAACAGTGGCCACTGTCAAATGAAAAAATTGAA
GCTTTAACAGAAATAGTAGAAAGATTAGAGAAAGAAGGAAAAGTAAAAAGAGCTGATCCA
AATAACCCTTGGAATACACCAGTATTTGCTATTAAGAAGAAA---AGTGGGAAATGGAGA
ATGCTTATAGACTTTAGAGAGCTAAATAAATTAACTGAAAAGGGAGCAGAAGTCCAGCTG
GGACTACCTCACCCTGCTGGATTACAGTTAAAGAAACAAGTAACTGTATTAGACATAGGG
GATGCCTACTTTACCATTCCCCTCGATCCAGATTATGCTCCTTACACAGCATTTACTTTG
CCTAGAAAAAATAATGCAGGGCCAGGAAGGAGATATGTGTGGTGCAGTCTACCACAGGGA
TGGGTATTAAGCCCACTAATATATCAAAGTACACTGGATAATATAATACAACCTTTTATT
AGACAAAATCCTCAATTAGACATTTACCAATATATGGATGATATATATATAGGATCTAAT
TTAAGTAAAAAGGAACATAAAGAAAAGGTAGAAGAATTAAGAAAGTTATTATTATGGTGG
GGATTTGAAACCCCAGAAGATAAATTACAGGAAGAACCCCCATATAAATGGATGGGTTAT
GAATTACATCCATTAACATGGACAATACAACAGAAACAATTAACTTTAAATGAATTACAA
AAATTGGCAGGGAAGATTAATTGGGCAGGTCAGATCATTCCAGATTTATCTATAAAAGCA
TTAACTAGAATGATGAGAGGTGATCAGAATTTAAATTCAATAAGAGAATGGACTGATGAG
GCCAAAATGGAAGTACAAAAAGCCAAAGAGGCAATTGAAAAACAGGCACAATTAGGATAC
TATGATCCTAATAAGGAAGTGTATGCAAAATTGATTGTAAGGATAGGAAAGGAACCAATA
CCATCAAGTAGAGAAGCCTGGGAATCAAATTTAATTAATTCACCATATCTAAAAGCTCCG
CCAACATGGTATATAGATGGAAGCAATCAAAAGGCAGAAGTTCAAGCATTATTATTAGCA
TTAAAAGCAGGACCAGAAGAGATGAATATAATAACAGATTCTCAATATATAGTAAATCTT
ATTGTATTAGAAGAACTGGAAAAGAAAGTAGCAATATTTATAGATTGGGTTCCAGGACAT
AAAGGCATTCCAGGAAATGAAGAAGTAGATGCAGAAATAAATCATGAAAAATTTCATTCA
GATTCACAGTATTTGAGGACTGAATTTAAGTTACCCAGAATGGTGGCTGAAGAAATAAAA
AGAAAATGCGCTCTATGTGGACAATTAAAAATTGGACCAGGAATTTGGCAAGTGGATTGC
ACACATTTTAATAATGAAATAATTCTTGTGGCAATTCATGTCGAATCAGGATTCCTTTGG
GCACAAATAATACCACAAGAAACAGCTGACTGCACAGTCAAAGCAATAATGCAACTCCTA
AGTGCTTATAATGTTACAGAACTGCAAACAGACAATGGGCCAAATTTTAGAAATCAAAAA
ATGGAAGGTTTACTCAATTACATGGGAATAAAACATAAATTTGGAATACCAGGCAACCCT
CAATCTCAAGCTTTGGTTGAAAATGCCAATAATACTTTAAAGTGTTGGATTCAGAAGTTT
TTGCCTGAAACAACATCTTTAGACAATGCTTTGGCTCTCGCTCTGCATTGCCTTAATTTT
AAACAAAGGGGTAGAATAGGGGGAATGGCCCCATATGAATTATTAACAGGACAAGGATCA
GTGTTATTA
>FIVpallas
GATATGGCAACAATATTAATGTCTGCTCCTGGTTGTGCTGCAGATAAAGAAATAATTGAT
ACAAAATTAGAATTAACTACAGAATATGAAAGAACACACCCCATAATGGGATGGTATATA
ATGAAACAAGGTCCAAAAGAGGACTATGCAAGCTTTATAGATAGATTATATGCTCAAATA
GATCAAGAACAAAATAGTCCAGAAGTAAAAATATATTTGAAACAATCATTAAGTTTAGCA
AATGCTAATCCCGAGTGCAAAAAAGCCATGCTAGAAGAAAAGTTGAGAGCATGTCAGGAG
GTGGGATCAACATCCTATAAAATGAATATGTTAGCACAAGCTTGTTTCAATTGTGGAAAA
CCAGGACATTTAGCAAGGAATTGTTGTAATAAATGTGGCAAAGCAGGCCATATTGCAACA
GATTGTCCAAGAATTTTGATCTATGTAAATGGGATTCCTATAAGATTTTTAATGGATACA
GGAGCAGATATAACTATAATGATAGGAGTAGGTGGAAGAGATAATATGAAAGTGAAAATG
AAAGATCCTAGCAAAGGACCAAAAATTAAGCAATGGCCTCTATCAAAAGAAAAGATAGAA
GCATTAACAGAAATAGTTTATAGATTGGAAAAAGAAGGGAAAGTAAAAAGGGCAGATCCA
AATAATCCTTGGAATACCCCTATTTTCTGTATAAAAAAGAAA---TCAGGGAAGTGGAGA
ATGTTAATAGATTTTAGAACTCTGAATGAATTAACAGAAAAAGGTGCAGAAGTTCAGTTG
GGACTCCCTCATCCAGCAGGATTACAAGAAAGGAAACAAGTAACAGTATTAGATATTGCA
GATGCATATTTTACTATACCATTAGACCCAGACTATGCACCATATACTGCCTTTACTCTG
CCCAAAATAAATAATTCAGGTCCAGGAGAAAGATTTGTATGGTGTAGTTTACCTCAAGGA
TGGGTATTAAGTCCCTTAATTTATCAGAGTACATTAAACAATATTTTAAAACCATTTAGA
GAACAGCATCCAGAAATAGATTTATACCAATATATGGATGATATATATATAGGATCAGAT
TTAGGAAAGAAGGAGCATAAACAAATTGTAGAGGAATTAAGAAAATTATTATTATGGTGG
GGATTTGAGACGCCAGAAGACAAATTACAGGAGCAACCACCTTATAAATGGATGGGATAT
GAATTATATCCTCGGAAATGGACTATACAAACAAAAGAATTAACTCTTAATGAGTTACAG
AAGTTAGTAGGAATAATAAATTGGTCATCTCAAATAATTCCTGGATTAAGAATTAAGGCT
TTAACTAATATGATGAAAGGAAATCAAGCTTTAGATTCAAAAAGAAGGTGGACAGAAGAG
GCTAAGAAAGAGGCAGAAGAGGCAAAATTGGCAATAGAACAACACACACAATTAGGATAT
TATGATCCTCAACAACAATTACATGCAAAATTGATAGTAAGGTTAGGAAAAGAACCTATA
CCATGTTCTAGAGAAGCATGGGAATCAAATTTGATTAATACTCCTTATTTAAAAGCTTGC
CCAACATGGTATATTGATGGAAGTAATCAAAGAGCAGAGGTAATGGCCCTATTAATGGCA
TTACGATCAGGGGGAGAAGAAATGAATATTGTAACAGATTCTCAATATATCCTAAATATT
TTGATATTGGAAGAAATAGAAAAGAAGGTAGCAATTTTTATAGATTGGGTACCAGGTCAT
AAAGGCATTCCTGGGAATACAGAAGTAGATGCAGAAATCAACCATGAAAAATTTCATTCA
GATCCAGAATTTTTAAGGACTGAATTTGGGCTTCCCAAACAAGTTGCAGAAGAAATAAAA
AGAAAATGTCCTCTATGTGGAAAATTAAAAGTAGGACCAGGAATATGGCAAATTGATTGT
ACTCATTTAGAAGGAAAGATTATACTGGTCGCAGTAAACACAGAATCAGGATACATTTGG
GCAAGAATAATTCCTCAAGAGACAGCAGATATGACAGTAAAATATCTATTACAATTAATC
TCGGAGCATCATGTGACTGAATTACAATCAGATAATGGACCAAATTTTAATAATGCAAAA
GTAGAAGGCATGACAGGATTTTTGGGAATAAAACATAAATATGGAATTCCAGGAAACCCT
CAATCACAAGCCTTGGTAGAAAATACCAATAGAATGTTAAAAGAATGGATAAAGAAATTT
AGAGGGGAAGTAACTACTTTGGATGCAGCATTGGCACTTGCACTTTATGCTCTTAACTTT
AAACAAAGGGGTAGAATAGGGAGAATATCCCCATATGAGTTACTTATAGGACAAGGAGCA
GTTTTAATA
>FIVpuma
GATATGGCCCAATTACTTATGTCAGCTCCAGGATGTGCTGCAGATAAAGAATTAATCGAT
CAAAAATTAGAGCTGACAAAAGAATATGAAAGGACACATCCTATAATGGGATGGTATCTA
GTTAAACAGGGGCCTAAAGAGCCATATTCAGAATTTGTGGACAGATTATTTAAACAGATA
GAGGCAGAATCTGCTCCACAGGATGTTAAACAATATTTAAAGGACTCATTAAGTATAAGT
AATGCAAATCCAGAGTGTAAAAGGGCAATGTTGGAAGATGAGATTAGAGCCTGCCAAGAT
ATAGGGTCCACAGCATATAAGATGAATATGCTTGCACAAGCGTGTTTTAATTGTGGAAAG
ATTGGGCATATGGCAAAAGTATGTTGTAATAAATGTGGAAAGTTAGGTCATATTAGTACA
GATTGTCCCCGTGTCGAGGCCTGGATAAATGGGAAAAAGATTAATTTTTTGTTAGATTCA
GGGGCTGATATTTCAGTAATGACAGGGGTAGGAGGAAGAGACAATTTAAAAGCAAAGATG
AAAGATCCAAATAATGGACCAAGGGTCAAACAATGGCCATTATCAAAAGAAAAAATAGAA
GCTTTAACAGAAATAGTAGAAAGATTAGAAAAAGAAGGGAAAGTAGGAAGGGCAGACCCT
AATAACCCTTGGAATACTCCTATATTTTGTATAAAGAAGAAA---TCAGGGAAATGGAGA
ATGCTAATTGATTTTAGAGAACTTAATGCAAAAACAGAAAAAGGAGCAGAAGTCCAATTA
GGATTACCTCACCCATCTGGATTACAGAAGAGAAAGAATGTAACAGTTCTAGATATAGGA
GATGCTTATTTTACCATCCCTTTAGATCCTGATTATCAGCCATATACAGCATTTACTTTA
CCATCTAAGAATAATCAAAGTCCAGGAAGAAGGTATATTTGGAAATCTCTTCCACAGGGG
TGGATCTTGAGTCCCTTAATATACCGGAGCACTTTAGATAATATTCTACAGCCATTTAGA
AAGAGATATGAACAGATAGATATATACCAATATATGGATGATATTTATATAGGATCAGAT
AAAGAAATAAAACAACACAGAAAAATTGTTCAAGAACTACGAGAGTTACTTTTATGGTGG
GGATTCGAAACACCAGAAGATAAATTACAAGAAGACCCACCATATAAATGGATGGGATAT
GAATTACACCCACAAGGGTGGAAAATTCAAACAACTAAGCTAACATTAAATGAATTACAA
AAATTGATAGGAAAAATTAATTGGGCAACTCAAATAATCGGGGGATTGCCTATAAAAAAT
TTGACTGAAATGATGAAGGGGAATCCAGACTTGAACTCAAGAAGGGAATGGACAATTGAG
GCCAGACAAGAAGCAGAAAAGGCAAAAGAGGAAATAGAGAACATACCTAATGGGAATTAT
TATGATGACAAGAAAGAATTATATGCTATTTTAATAATAAGATTAGGAAAGGAGCCAATA
CCTTGTTCAAAGGAAAATTGGGAAAGTTATATTCAAACTAGTAGATACTTAAAGAGTACC
CCTACATGGTACATAGATGGATCTAATCAGGTGGCAGAAGCACAAGCTTTGAATATGGCT
TTAAAAGCAGGACCAGAAAAGATGAATATTATAACGGACAGTCAATATGTATATAATATG
ATAATTATAGAAGAATTGCAAAAGAAAGAAAAGATATTTTTGGATTGGGTACCTGGACAT
AAGGGAATTCCAGGAAACAAAGAAATAGATGCAGAAATCGAGCATGACAAATTTCATACA
GATGAAAAGACATTGCAAGAAAAATTTGGATTACCTAGAGTAGTAGCTAATGAGATTTTA
CAAAAGTGTACAGTCTGTGGAAAGTTAAAAATGGGACCTGGAGTATGGCAAATAGATTGT
ACTCATTTAGAAGGACAAATAATATTAGTAGCTATTAATGTAGAATCTGGACTGTTATGG
ACGAAGCTACTAAAACAAGAAACAGCTAAAGAAACAGTGATGGCTTTACTAGATTTAATA
CAGACACATAATGTTGTAGAGATACAAACAGATAATGGACCCAATTTTGTAAATTCAAGG
ATGGAAGGACTCACTAATTTTTTGGGGATTCAACACAAATATGGAATCCCATTAAATCCA
CAAAGTCAAGCATTAGTGGAGAACATAAATAGTACTTTAAAAAGTTGGATAAAGAAGTTT
AGAACAGAAGTAGAAACCTTGCAGGCAGCTGTAGCATTAGCTACCTTTGCTCTAAATAAA
AAAAGAAAGGGTAATATAGGGGGTATGTCTCCCTATGAATTACATATAGGGGAAGGATCG
GTTTTGATA
>FIVppr
GACATGGCCACATTAATAATGGCCGCACCCGGGTGCGCTGCAGATAAAGAAATATTGGAT
GAAAGCTTACAATTGACAGCAGAATATGATCGGACAAATCCCATTATGGGTTGGTATCTT
TTAAGACAAGGAGCTAAGGAAGATTATTCATCCTTTATAGACAGATTGTTTGCCCAAATA
GATCAAGAACAAAATACAGCTGAAGTTAAGTTATATCTAAAACAGTCATTAAGCATAGCT
AATGCTAATGCAGAATGCAAAAAGGCAATGCTAGAAGAAAAGTTGAGAGCTTGTCAAGAG
ATAGGATCCCCAGGATATAAAATGCAACTCTTGGCAGAAGCTTGTTTTAATTGTAAAAAA
CCAGGGCATCTAGCAAGACAGTGTTGTAATAAATGTGGAAAACCTGGTCATTTAGCTGCC
AAATGTCCAGAAATACTTATATTTGTGAATGGGTACCCTATAAAATTTTTATTAGATACA
GGAGCAGATATAACAATTATGATTGGAGTAGGGGGAAGAGATAATATGAAAGTAAAGATG
AAGGATCCTAATAAAGGACCTCAAATAAAACAATGGCCATTATCAAATGAAAAAATTGAA
GCTTTAACAGAAATAGTAGAAAGACTAGAAAGGGAAGGGAAAGTAAAAAGAGCAGATCCA
AATAATCCATGGAATACACCAGTATTTGCTATAAAAAAGAAA---AGTGGAAAATGGAGG
ATGCTCATAGATTTTAGAGAATTGAACAAATTAACTGAGAAAGGAGCAGAAGTCCAGTTG
GGACTACCTCACCCTGCTGGTTTACAAATGAAAAAACAAATAACAGTATTAGATATAGGG
GATGCATATTTCACCAATCCCCTTGACCCAGATTATGCTCCTTATACAGCATTTACTTTA
CCTAGGAAGAATAATGCGGGACCAGGAAGAAGATTTGTGTGGTGTAGTCTACCACAAGGC
TGGATTTTAAGTCCATTGATATATCAAAGTACATTAGATAATATAATACAACCTTTTATT
AGACAAAATCCTCAATTAGATATTTATCAATATATGGATGACATTTATATAGGATCAAAC
TTAAGTAAAAAGGAGCATAAAGAAAAAGTAGAAGAATTAAGAAAATTACTATTATGGTGG
GGATTTGAAACTCCAGAGGATAAATTACAGGAAGAACCCCCATATAAATGGATGGGTTAT
GAATTACATCCATTAACATGGACAATACAACAGAAACAGTTAACATTAAATGAATTACAA
AAATTAGCAGGAAAAATTAATTGGGCTAGCCAAACTATTCCAGAATTAAGTATAAAATCA
TTAACTAACATGACGAGAGGAAATCAAAACCTAAATTCAACAAGAGAGTGGACTGAGGAA
GCTAGACTAGAAGTACAGAAGGCCAAAAGGGCTATTGAAGAACAAGTACAACTAGGATAT
TATGACCCTAGTAAAGAATTGTATGCTAAATTAATTATAAGAATAGGAAAAGAACCAATA
CCTACTTCTAGAGAAGCCTGGGAATCAAATTTAATTAATTCACCATATCTTAAAGCCCCA
CCTACGTGGTATATAGATGGAAGTAATCAGAAGGCGGAAATACAAGCATTATTATTGGCA
TTAAAGGCAGGACCAGAGGAAATGAATATTATAACAGATTCTCAGTATATGATAAATATT
CTTGTTTTAGAAGAATTGGAAAAGAAAACAGCAATATTTATAGATTGGGTCCCAGGACAT
AAAGGTATTCCAGGAAATGAGGAAGTAGATGCAGAAACAAATCATGAAAAATTTCACTCA
GATCCGCAATACTTAAGGACTGAATTTAATTTACCCAAGATGGTGGCAGAAGAGATAAGA
CGAAAATGCCCTGTATGTGGGCAATTGAAGATAGGGCCTGGTATCTGGCAAATGGATTGC
ACACACTTTGATGGCAAAATAATTCTTGTGGCTATACATGTGGAATCAGGATATATATGG
GCACAAATAATCTCTCAAGAAACTGCTGATTGTACAGTTAAAGCTGTCTTACAATTATTG
AGTGCTCATATTGTTACGGAGTTACAAACAGATAATGGACCAAATTTTAAAAATCAAAAG
ATGGAAGGAGTACTCAATTATATGGGTGTGAAACATAAGTTTGGTATCCCAGGAAACCCA
CAATCACAAGCATTAGTTGAAAATGTAAATCAGACATTAAAAGTCTGGGTTCACAAATTT
TTGCCTGAAACAACCTCCTTGGATAATGCATTAGCTCTCGCTGTGCATTGTCTCAATTTT
AAACAAAGGGGTAGAATAGGAGGGATGGCCCCTTATGAATTATTAGCAGGACAAGGATCA
GTGTTATTA
>OMVV
GATATATTAGAAGTACTAGCCATGATGCCTGGAAATAGGGCGCAAAAAGAGTTAATACAG
GGGAAATTAGAGGAAGCAGAAAGGTGGGTAAGGCAGAATCCCATTATGGGATGGGTAATA
ATAAAACAAAAGAATAGTGAAAGTTATGAAGATTTTATAGCAAGATTGCTAGAAGCAATT
GATACAGAACCCGTCACGGATCCTATAAAAACATATTTAAAAGTAACTCTGTCGTTCACA
AATGCTAGCACAGATTGTCAAAAACAAATGGTAGAAGAAAAAATGCAAGCATGTCGGGAC
GTAGGATCAGAAGGATTTAAAATGCAGCTGTTAGCACAGGCATGCTATTACTGCGGGAAA
CCAGGACATCTCGCAAGGCAATGCTGTCATCATTGTGGGAAAAGAGGACATATGCAAAAA
GATTGCCCAAAGATAGATATAAAGGTAGGGACAAATTGGAAAAAGGTATTAGTAGATACT
GGGGCAGATAGAACTATACTACAAGGGATAGGAGGAAGGGATAATATGCAGGTAAAATTA
AAAGAAGGCTGTAAGGGTCCTCATATAGCACAATGGCCTTTAACTCAAGAAAAATTAGAA
GGCTTAAAAGAAATAGTGGACAAGTTAGAAAAGGAAGGAAAGGTAGGTAGAGCGCCGCCA
CATTGGACATGTAATACTCCTATATTTTGCATCAAGAAAAAA---TCAGGGAAATGGAGA
ATGTTAATAGATTTTAGGGAATTAAATAAGCAAACAGAAGATTTGGCGGAGGCACAATTA
GGTTTGCCGCATCCAGGGGGATTACAGAAAAAGAAGCATGTAACAATACTTGACATAGGG
GATGCATATTTTACAATACCATTGTATGAGCCATATAGACCATATACATGTTTTACCATG
TTAAGTCCAAATAATTTGGGACCATGTACACGGTATTATTGGAAAGTACTACCACAAGGA
TGGAAGTTGAGTCCCTCAGTGTATCAATTTACAATGCAAGAAATATTAAGGGATTGGATA
GCGAAACATCCTATGATACAATTTGGAATATACATGGATGATATTTATATAGGGAGTGAT
TTGGATATAATGAAACACAGAGAGATAGTAGAAGAACTAGCTAGCTATATTGCCCAGTAT
GGATTTATGTTACCAGAAGAAAAGAGACAAGAAGGGTATCCAGCAAAGTGGCTTGGATTT
GAATTGCACCCAGAGAAATGGAGATTTCAGAAACATACACTTACATTAAATAAATTACAA
AAATTAGTAGGAGATTTAGTCTGGAGA---CAATCATTAATAGGAAAAAGCATACCTAAT
ATACTAAAGTTAATGGAAGGGGATAGGGCGCTCCAAAGTGAAAGAAGGATAGAGCTCAGA
CATGTAAAGGAATGGGAGGAATGTAGAAGAAAATTAGCAGAAATGGAAGGA---AATTAC
TATGATGAAGAGAAGGATGTATATGGACAAATAATAATAAGGATAGGAAAAATACCATTA
CCAGGAAAGGAGGAAGATTGGATCTTAGAGTTGCAAATAGGA---AATATAACATGGATG
CCCACATATTATACAGATGGAACAAATCAACAATTAGAATTAAGAGCAATAGAAGAGGCG
TGCAAACAGGGACCAGAGAAAATGAATATAGTAACAGATAGCAGATATGCATATGAATTT
ATGATTATGAAATTAGTGCATGATAAGGAACAGATAGGGGTACATTGGGTACCTGGACAC
AAAGGAATTCCTCAAAATGAAGAAATAGATGCAGAGGAAGATCACAGTAAATGGCATCAA
GATGCTGGGTCATTACACTTAGACTTTGGGATACCCCGAACTGCAGCTGAGGATATTGTA
CAACAATGTGAAGTATGTGGAAGCAATAGGAGAGGAATAGATCATTGGCAAGTAGACTAT
ACACATTATGAGGACAAGATAATATTAGTATGGGTAGAAACAAATTCAGGATTAATATAT
GCAGAAAGAGTAAAAGGGGAAACAGGACAAGAATTTAGAATCATGACTATAAGGTGGTAT
GGTCTGTTTGCCCCAAAGTCATTGCAGTCTGACAATGGACCAGCATTTGTAGCAGAGCCA
ACACAGCTACTAATGAAATATTTGGGGATAACACACACAACAGGGATACCATGGAATCCC
CAATCGCAAGCACTAGTAGAAAGAACTCATCAAACTCTAAAAAATACAATAGAAAAATTT
GTTTCTATGTTTGCCTCATTTGATTCAGCAATAGCCGCAGCATTAATCACACTAAATATA
AAAAGAAAGGGTGGGCTAGGG---ACAAGCCCTATGGATATATTCATAGGGGAAGGAGCA
ATCGTAATA
>CAEV
GACATACTAGAAGTATTGGCCATGATGCCTGGAAATAGAGCTCAAAAGGAGTTAATTCAA
GGGAAATTAGAAGAAGCAGAAAGGTGGAGAAGGAATAATCCAATTATGGGGTGGGTAATA
GTAAAGCAAAAAACGAATGAGCCATATGAAGATTTTGCAGCAAGACTGCTAGAAGCAATA
GATGCAGAGCCAGTTACACAGCCTATAAAAGATTATCTAAAGCTAACACTATCTTATACA
AATGCATCAGCAGATTGTCAGAAGCAAATGGTAGAAGAAAAAATGCAAGCATGTAGAGAT
GTGGGATCAGAAGGGTTCAAAATGCAATTGTTAGCACAAGCATGTTACAACTGTGGAAAA
CCGGGACATCAAGCAAGGCAATGTTGTCACAACTGTGGAAAGAGAGGACATATGCAAAAA
GAATGCCCTATGGTTCAGGTCCGCATAGGTTCCCAGCAGAGGAACTTGTTATTTGATACC
GGGGCGGACCGAACTATACTGCAAGGAATAGGAGGACGAGATAACATGAAAGTAAAATTG
AAAGAGGGATGTACGGGTCCACATGTCCCACAATGGCCATTAACAGAAGAGAAATTAAAA
GGTCTAACAGAAATCATAGATAAATTAGTGGAAGAAGGAAAACTAGGAAAGGCACCCCCA
CATTGGACATGTAATACTCCAATCTTTTGCATAAAAAAGAAA---TCAGGGAAGTGGAGA
ATGTTAATAGATTTCAGAGAATTGAACAAACAGACAGAAGATTTAACAGAAGCGCAGTTA
GGACTCCCGCATCCGGGAGGACTACAAAAGAAAAAACATGTTACAATATTGGACATAGGA
GATGCATATTTTACTATACCCCTATATGAACCATATCGAGAGTACACATGTTTTACTCTA
TTAAGTCCTAATAATCTAGGACCATGTAAAAGATACTATTGGAAAGTGCTGCCACAAGGT
TGGAAATTGAGTCCATCTGTATATCAATTTACTATGCAGGAGATCTTAGAGGATTGGATA
CAGCAGCATCCAGAAATTCAATTTGGCATATATATGGATGATATTTACATAGGAAGTGAT
TTAGAAATTAAAAAGCATAGAGAAATAGTGAAAGATTTAGCCAATTATATTGCCCAATAT
GGATTCACTCTGCCAGAAGAGAAGAGACAAAAGGGATATCCAGCAAAATGGCTAGGATTT
GAACTACACCCGCAGACCTGGAAATTTCAGAAGCATACATTAACATTAAATAAATTACAG
AAATTAGTAGGAGAATTAGTATGGAGA---CAATCCATAATTGGGAAAAGCATTCCTAAC
ATTCTGAAATTAATGGAAGGAGATAGAGAATTACAAAGTGAAAGAAAAATTGAAGAAGTA
CATGTGAAAGAATGGGAAGCATGTAGGAAAAAATTAGAAGAAATGGAAGGA---AATTAT
TATAATAAAGACAAAGATGTCTATGGACAATTGATCATTAGGACAGGAAAAATACCATTG
CCAGGGAAAGAAGAAGATTGGAGACTAGAATTGCAATTAGGG---AACATCACATGGATG
CCAACATATTATACAGATGGAACAAACCAGCAACTAGAATTAAGAGCCATAGAGGAAGCT
CTAAAACAAGGGCCTCAAACAATGAATTTAGTAACAGATAGTAGATATGCATTTGAATTT
TTAATTATGGAAATTGCCCACAAGAAAGATAGGATAGGAGTGCATTGGGTGCCAGGACAT
AAAGGGATTCCCCAAAATGAAGAAATAGACGCAGAGGAAGACCACACAAAATGGCATCAA
GATGCCCGATCATTGCATCTAGAATTTGAAATTCCAAGAACAGCAGCAGAAGACATAGTA
AATCAATGTGAAATATGCGGCGGAAACAAAAGGGGGGTAAATCATTGGCAAGTGGATTAT
ACCCATTATGAAAATATCATACTATTAGTATGGGTAGAAACAAATTCAGGACTAATATAT
GCAGAAAAAGTAAAAGGAGAATCAGGGCAAGAATTCAGAATAAAAGTGATGCATTGGTAT
GCATTATTTGGTCCAGAGTCATTGCAGTCAGACAATGGACCTGCATTTGCAGCAGAGCCC
ACACAGCTGTTAATGCAATACCTAGGAGTAAAACACACAACAGGCATACCTTGGAATCCA
CAGTCTCAGGCTATAGTAGAAAGGGCACATCAACTATTGAAAAGCACTTTAAAGAAGTTC
CAGCCACAATTTGTCGCTGTAGAATCAGCCATAGCAGCAGCCCTAGTCGCCATAAATATA
AAAAGAAAGGGTGGGCTGGGG---ACAAGCCCTATGGATATTTTTATAGGGAAGGAGCCA
ATTGTGGTA
>BIV
GAAATTAAACTCCTCTTGAATAGTACACCCAAGTGGAGATTAGATGTACAACTTATAGAA
TCAAAAGTAGAAAATGCCCACAGAACGTGGAAACAGCATCATATCATCGGTTGGGTGCTG
ATTCATCAGGGACCCAAGGAGCCGTACACAGACTTTATAAATAGATTAGTGGCAGCCCTT
GAAGGTATGGCGGCTCCAGAAACCACAAAAGAATACTTACTCCAACATCTATCTATTGAT
CATGCCAATGAAGACTGCCAGTCTATTCTAATGGAGAAAAAATTAGAAGCATGTAGGGTA
GTGGGATCTCAGAAATCAAAGATGCAATTTTTGGTAGCAGCTTGTTACGGATGTGGGAAG
ACAGGACATTTGAAGAGGAATTGTTGCTACCATTGTGGCAAACCTGGCCACCAAGCAAGA
AACTGCCCTTTTATAAAGGTGTTCATAGGGGGAAGATGGGTAAAAGGGTTAGTAGACACT
GGAGCAGATGAGGTAGTGCAAATTGGGGTAAATGGAAGATCTCTTCTACCCGTCAAGGTA
AGGGGACCA------GGGCCTAAGGTACCCCAGTGGCCCTTGACAAAAGAAAAGTATCAG
GCTCTTAAGGAAATTGTGAAAGATCTTTTAGCAGAAGGAAAAATTTCCGAAGCTGCTTGG
GATAACCCATATAATACCCCAGTTTTTGTTATAAAGAAAAAGGGAACGGGAAGATGGAGG
ATGCTAATGGATTTTAGGGAATTAAATAAGATAACAGTTAAAGGACAAGAATTCTCTACA
GGCTTACCTTACCCTCCAGGAATTAAGGAATGTGAACACTTAACTGCAATAGATATAAAA
GATGCCTACTTTACTATCCCTTTACATGAGGACTTTAGACCCTTTACAGCCTTCTCTGTA
GTCCCTGTAAATCGAGAAGGACCTATAGAGAGGTTCCAGTGGAATGTTCTACCACAAGGA
TGGGTATGTAGCCCTGCCATTTATCAGACTACCACCCAGAAGATTATAGAAAACATTAAA
AAGAGTCACCCAGATGTCATGTTGTATCAATATATGGATGATTTGTTGATTGGGTCTAAT
AGGGAT------GATCATAAGCAAATAGTGCAGGAAATCAGGGATAAGTTAGGATCATAT
GGTTTCAAGACTCCAGATGAAAAGGTCCAGGAAGAG---AGAGTGAAATGGATCGGTTTT
GAGCTCACACCCAAGAAATGGCGTTTTCAGCCCAGGCAACTAACAGTAAATGAATTACAG
CAATTAGTAGGTAATTGTGTTTGGGTACAGCCAGAAGTAAAA---ATCCCTCTATACCCC
TTAACCGATCTACTGAGGGATAAGACCAATCTCCAAGAAAAGATACAACTAACACCAGAA
GCCATCAAGTGTGTAGAAGAATTCAATCTAAAACTAAAAGATCCAGAATGGAAAGATAGA
ATAAGAGAAGGAGCAGAATTAGTCATAAAAATAGTAATTATGACAGGAAGAGAAGCTCTT
CCTGGGTCTTCTGAAGATTGGGAAGCGGCACTCCAGAAGGAAGAAAGTCTAACACAAATA
TTCACCTACTATACTGACGGAACCAATCAACAGGCGGAATTGAAGGCCATATGCATGGCT
CTCTTGGATGGACCACCAAAAATGAATATCATAACAGATAGTAGATACGCCTATGAGGGA
ATGATTGCCAAGATATTGCCCTTTAAGCAGTACGTGGGGGTCGGGTGGGTGCCTGCACAT
AAAGGGATAGGAGGAAATACAGAGGCAGATGCCACTGAAGATCATGAGAGATGGCATACC
TCACCAGACATTTTGGTTAGGCAGTTCCATCTCCCTAAGAGAATAGCTAAAGAGATAGTA
GCCAGATGCCAAGAATGTGGAACAAACCCCAGAGGTCGATTCTTATGGCAGATGGACAAT
ACTCACTGGAATAAAACAATTATTTGGGTAGCAGTAGAGACAAATTCAGGATTAGTGGAA
GCTCAGGTGATCCCTGAAGAAACAGCACTACAAGTAGCTCTCTGCATTTTACAGCTAATC
CAGAGATATACAGTTCTTCACTTACATAGTGACAACGGGCCGTGCTTTACTGCACACAGG
ATAGAAAATCTATGTAAGTATCTGGGGATCACAAAAACTACGGGAATACCCTACAACCCA
CAATCCCAGGGAGTTGTAGAAAGAGCCCACAGAGATCTAAAAGACAGATTGGCAGCTTAT
CAGGGAGATTGTGAAACCGTAGAAGCAGCCCTTAGCCTCGCATTAGTTTCTTTAAAT---
AAAAAAAGAGGGGGAATAGGGGGCCATACACCATATGAAATATACCTAGGAGACGGGGCA
GCAGTAATA
>Jembrana
GAAATTAGGCTATTACTACAAAGCACCCCACAATGGAGATTGGATATTCAGCTCATAGAA
TCAAAATTAGAGCACGCCCATAGGGTCTGGAAAGAGTCCCACATAATTGGATGGGTTTTA
ATCCACCAGGGGCCGAAAGAGCCATATCCTGAGTTTGTAAATAAGTTAGTTACAGCATTG
GAGGGTATGGCAGCACCCGAAACTACCAAACAGTATCTATTAGACCACCTGTCGGTGGAT
CATGCAAATGAGGACTGCCGCGCAGTGTTGATGGAGAGGAAGTTAGAGGCATGCAGGGCG
GTAGGTTCAAGTAAACAGAAGATGCAATTCTTGGCAGAGGCATGTTATGGATGTGGGAAG
CCTGGCCATATAAGAAGGGATTGCTGTTTCAAATGTGGAAAACCGGGCCACTTACAAAGG
AACTGCCCTTTCATAAAAATTTTCTTAGGAGGGAGGTGGGTTAGGGCTTTGATAGATACA
GGGGCAGATGAGGTAGTGCAGGTTGGAGTAACAGGCCGATCAGTACTGCCGGTCAAGCTA
CATGGGCCA------GGTCCACGGGTGCCTCAGTGGCCCCTCACATTAGAAAAATATAAA
GCCCTTAAGGAAATTGTTGAGGAACTACTAAAAGATGGAAAAATCTCTAGAACCCCTTGG
GATAATCCTTTCAATACCCCTGTTTTTGTAATAAAAAAGAAAGGGGGAAGTAAGTGGAGA
ATGCTAATGGATTTCAGGGCCTTAAATAAAGTGACAAACAAAGGACAAGAATTCCAAATC
GGGCTGCCATACCCCCCAGGAATTCAGCAATGTGAACATATAACAGCTATAGACATAAAA
GATGCCTACTTTACCATCCCTTTAGATGAGAATTTTAGACAATACACTGCTTTCTCGGTG
GTCCCGGTGAATAGAGAAGGGCCTCTAGAAAGATATCATTGGAATGTGTTACCTCAAGGG
TGGGTGTGTAGCCCTGCCATATATCAAACAACCACTCAGGAGATAATTGCAGAGATAAAA
GATAGATTTCCTGACATTGTGCTCTATCAATATATGGATGACCTTTTAATTGGATCAGAC
AGACCA------GACCATAAAAGGGTGGTGAGTGAAATTAGGGAAGAATTAGGGGCTTAT
GGTTTTAAAACTCCAGAAGAAAAAATCCAGGAAGAA---CAGGTGCAATGGTTGGGGTAT
GAACTTACCCCGAAAAGGTGGCGGTTCCAGCCTAGGCAGATAACAGTGAATGAGCTACAA
CAGATGATAGGAAACTGTGTATGGGTGCAGCCGGAGGTAAAA---ATCCCTTTGAGTCCC
CTCTCAGATTTACTAAAAGGGAAAACTGACCTAAAAGATAAGATAAAATTGACTGAAGAG
GCTATCCAATGCCTAGAGACAGTAAATAAGAGATTAAAAGACCCTGAATGGAAGGAAAGG
ATAAAGGAAGGAACTGAGCTGGTAGTTAAAATTATGATTATGACCGGAAGGGAAGTCATA
CCCGGAGATTCAGAAGACTGGGAATCTGCCTTACAGAGGATCAATACACTAACAGAGATA
CCTACTTATTATACTGATGGAACAAATCAACAGGCAGAACTTAAGGCCGTCTTGATGGCT
CTACAAGATGGCCCTGCAAAAATGAATATTATTACAGACAGTAGATATGCTTTTGAGGGG
ATGATCGGAGAAGAGCTAAGAAGGAAAGAGTATGTAGGAGTCAGTTGGGTTCCCGGACAT
AAGGGGATCGGAGGAAACACAGAAGTAGACGCCATAGAAGAACATGAAAAATGGCATACT
ACAGCGGAGATATTGGCTCGAGAGTTCCAACTACCCAGGAGAGTAGCTAGAGAAATTGTA
CACAGGTGTCAAGCATGTGGAACAAACCCAAGAGAAAGATTCCTATGGCAAATGGATAAT
ACCCATCTAGAAGGGAAAATTATATGGGTAGCTGTGGAAACAAATTCAGGGTTGATTGAG
GCGCGGGTTATTCCAGAAGAAAGCGCACAATCAATAGTGTTTTGCATTTTAATGCTCGTA
TACAGGTACACCGTATACCACATACATAGTGACAACGGGCCCTGTTTCATAGCACAAAAA
GTAGAAGCCTTATGTAAGTATCTAAAGATTACTAAAACAACTGGTATACCTTACAACCCT
CAAGCACAAGCTATAGTAGAAAGAACACACAGAGACATCAAAGATAAAATAGCAGCATTT
AGGGAAGATTGTGAGACAGTAGAGGCGGCTTTGAGCCTGACCCTAGTGGCCCTAAAT---
AAAAAAAGAGGGGGAATAGGGGGTCATACCCCATATGAAATATACCTAGGAGAAGGGGCA
GCAGTGGTA
>SIVhoest
GACTTAAATGTCATGTTAAATGCTATAGGAGACCATCAAGGGGCAATGCAGATAATAAAA
GATCATATAGAAGAAGGAGCTGAATGGGATAGACAGCATCCCGTGGCAGGGTGGGTAATC
ATAAAACAGGGTCCAAAAGAACCATTCAAGGACTATGCTGATAGGTTCTTTAAGGCCTTA
AGAGCAGAAGGAGGTTCACATGAAGTGAAAGAGTGGATGAAAGAGAAAATGCTAGTGCAG
AATGCAAACCCTGACTGCAAAATGGTAATATTAGAAGAAATGATGAAAGCATGTCAGGGA
GTAGGAGGACCTGCCCATAAAAGAAAAATCTTAGCAGAGGCATGTTTCAATTGTGGGAAG
CCAGGACATTCAGCAAAAATGTGCTGTTGGAACTGTGGTGCTAAAGACCACAGAATGGCC
CAGTGCCCAATAGAGAAAGTACTGGTCAATGGGCAAGAAGTAACTGCCCTATTGGACACT
GGAGCAGATGATACAATCGTAGGGGGTATAGGGGGAAGAAACATTTTAAAGGTGCATTTG
AAGCCAGGGTGTGATGGGCCAAGAGTAAAACAGTGGCCACTATCCAAAGAAAAAATAGAA
GGATTACAAGCAATTTGTGATAGATTAGAAAAGGAAGGGAAAATATCCCCAGTTGATCCA
GGAAATCCTTACAACACCCCAATCTTTGCTATAAAGAAAAAGGACAAAAATGAATGGAGA
AAGTTGATAGATTTCAGAAAATTAAATGAGTTAACACAAGACTTTCATGAGCTACAGTTA
GGAATACCACACCCAGCAGGAATAAAGAAATGCAAACAAATTACAGTAGTAGATATAGGA
GATGCCTATTTCAGCATACCTTTAGATCCTGATTACAGACAATATACTGCGTTCACTATA
CCGTCACTAAACAATCAGGAACCAGGAAAAAGATATCAGTATAATGTGTTGCCACAAGGA
TGGAAGGGGAGTCCTTGTATTTTTCAAGAAACAGTTAGTGGACTCCTTGCAGAGTTCAGG
AAATTAAATCCAGACATACTCCTCTACCAGTACATGGATGATTTGTTCATAGGTTCAGAC
AGGGAGAAAGAAGGACATAGTCAGGCAGTAAAAGAATTAAGAGAACTTTTAATAACTTGG
AACTTAGAAACTCCAGAGAAGAAATTTCAAGACAAACCACCCTACCATTGGATGGGGTAT
GTCCTGCACCCAGATAGATGGGAAATAGAGAGAGTAAAACTGACAGTAAATGAAATTCAG
AAACTGGTAGGAGTTTTAAATTGGGCAGCACAACTGTATGATGGAATCAGAACAAAAGAG
CTCTGTAAGTTGATTAGAGGAGTAAAGCCCTTGGAACAACTAGTGACTTGGACAGAGGAA
GCACTAGAAGAATATGAGACCAATAAGACAATTCTAAAAGAAAAAGTACAGGGGGCTTAC
TATGATCCAAGTAAAGAACTTGTAGTAAGGGTAATAGTCATTTGGGGTTTTGTACCAGTA
CCTGTCACTAGAGAAACATGGGAAAATTGGTGGATAAACTTTTGGCAAGTAACTTGGATA
CCAACCTACTATGTGGATGGAACTAATCAGCAGGCAGAATTAGAGGCAGTATTGTTAGCT
TTACAAGATAGCAAATCAACAGTTAACATAGTAACTGACTCCCAATATGTAATGAAGGTC
TTAATCATAAAGGAGCTGCAGAAGAAAGATGCAGTTTACCTAGGATGGGTACCAGCTCAT
AAAGGTATAGGGGGAAACCAGGAGATAGATGCTGTAGAAGAGCATGGAAAGTTTCACAAT
AATGCAAAAGACTTAGAAGAAAAGTATGGGATACCCCCCATGGTAGCTAAGCAAATAGTA
AATGAGTGTGCTAAGTGTGGTCAAGTAGATGTATCAGTGGGTATTTGGCAACTGGATTGT
ACTCACCTAGAAGGGCAAATCATCATGAATGCAGTCCATATGGCATCAGGCTTCATGGTT
GCAGAAGTGATTCCAGATGAAACAGGGAAAACTACAGCAAATTTTTTGTTAAAGTTATGT
AGCAGATGGCCTGTAAAACAAATTCACACAGATAATGGTCCAAATTTTGTGAGTAAAGAT
GTACAGGCAGTGACCTGGTGGTTAAGTATAGAGCACACAACAGGGATACCATATAACCCT
CAAAGTCAAGGAGTAGTAGAGGCAAAAAATAAAGTTTTAAAGCAAATCATAGAAAGAGTA
AGAGAAGATGCACAGCAGCTAAAGACAGCAGTGTTAATGGCAGTCCACATTCATAATTTT
AAACAAAGGGGAGGACTGGGGGGGTTATCACCAGCAGAGAGATACATCGGAGAAGGTGCT
GTAGTGGTA
>SIVmnd2
GATCTCAATGGCATGCTCAATGCTATTGGAGACCATCAGGGAGCGCTTCAAATAGTGAAG
GATGTCATCGAGGAAGCTGCAGACTGGAACTTGAGACACCCAATTGCTGGATGGATAGTT
ATAAAGCAAGGACCAAAGGAGCCGTTCAAGGACTATGTGGACAGGTTTTACAAAGCTCTG
CGGGCGGAGCGGACTGATCCACAAGTCAAAACCTGGATGACACAAACTTTGCTCATCCAG
AATGCTAACCCAGATTGTAAATCCATCCTTTTAGAAGAGATGCCGCTAGCCTGCCAAGGG
GTAGGAGGCCCTAAATATAAAGCACAAATGATGGCAGAGGCTTGCCCTAACTGTGGAAAA
TTTGGTCATGGGCTGAGGGACTGTTGCTTCAAGTGTGGAGATCTAGGACACATAATGAGA
AATTGCCCAACTACAGTAGTAGAGATAGAAGGGCAAAAAGTGGAGGCCTTACTGGACACA
GGAGCTGATGATACAGTAATTGGAGGAATTGGAGGAAGAAATGTGCTGAAGGTAACACTA
AAACCAGGAACTGACGGACCTAAAATAAAACAATGGCCATTGTCTAAGGAAAAGATTTTA
GCCTTACAAGAAATATGTAGTCAAATGGAGAAGGAAGGCCAGATCTCTAAGATAGGTCCA
GAAAATCCTTACAACACACCGGTGTTTTGCATCAAAAAGAAAGATGGAACCAGCTGGAGA
AAATTGGTAGATTTTAGACAGTTAAACAAAGTAACTCAGGACTTCTTTGAGGTGCAGTTG
GGAATCCCACACCCTGGAGGTCTCAAACAATGTGAGCAAATTACAGTACTGGACATAGGG
GATGCCTATTTCTCATGTCCTTTGGATGAGGACTTTAGAAAGTACACTGCATTCACCATT
CCATCGGTGAATAATCAGGGCCCAGGAATCAGGTACCAGTATAATGTCCTACCACAGGGA
TGGAAGGGCTCCCCAGCCATTTTCCAGGCAACAGCAGATAAAATCTTACAGCCCTTCAGA
GAGAGACATCCAGATGTAGTGATCTATCAATATATGGATGATCTCTTTGTTGGGAGTGAT
AGAGTTGCCCCAGAACACAGCAGAATGATTCAAGAGTTAAGAGACCACCTCTTGTTTTGG
GGGCTCGAGACCCCAGACAAGAAGTTTCAAAAGGAACCACCCTTTGAGTGGATGGGATAC
ATACTGCACCCTAAGAAATGGACAGTGCAGAAAGTACAGCTTACAGTAAATGACATCCAA
AAGTTGGTAGGGAAACTTAATTGGGCAAGTCAGATTTATTCCGGAATTAAAACAAAAGAG
CTCTGTAGACTAATTAGAGGGGCAAAACCCCTAGATGAAAAAGTAGAATGGACTAGAGAA
GCAGAATTAGAATATGAAGAAAACAAACTCATAGTGCAGGAGGAAGTGCATGGAGTATAC
TATCAACCAGAGAAGCCTTTAATGGCAAAGGTTTTAGTGATCTGGGGAAAACTCCCTCTG
CCAATAGAAAGAGAAGTCTGGGACCAGTGGTGGCCAGAATATTGGCAAGCCACATGGATT
CCCGTGTATTATGTGGATGGAACAAACCAAAAAGCAGAATTGGAGGCAATAAAAATGGCA
TTACAAGACTCAGGACCAAAAGTAAATATAGTGACAGATTCACAGTATGCTATGGGTATC
CTAATTATAGAACTCATGATCCACAAGGAAGCAGTATACCTAGCTTGGGTACCAGCACAC
AAAGGCATAGGAGGGAATGAGCAAGTAGATGCACAAGAAGAGCATGATAAATATCACAAT
AATTGGAGGGCATTAGCACAAGACTTCTGTATACCAAACATAGTGGCAAAAGAAATAGTA
GCCCAGTGTCCAAAGTGTGGCCAGGTAGATACATCCCCAGGAACCTGGCAAATGGACTGC
ACACATATGGAAGGAAAAGTAATCATAGCAGCAGTCCATGTAGCAAGTAGGTATCTAGAA
GCAGAAGTAATACCCACAGAAACAGGAAAAGAAACAGCACACTTCCTGTTAAAATTAGCA
GGTAGATGGCCAGTAAAACATCTACACACAGATAATGGCCCTAATTTCACCAGTGAAAAA
GTAGCCACAGTCTGTTGGTGGGCTCAAATAGAGCACACTACAGGAATTCCCTACAATCCT
CAGAGTCAAGGAGTAATAGAGGCAAAAAACCATCATCTCAAACAAATCATAGGGCAAGTT
AGAGACCAAGCAGAGAAACTAGAAACAGCAGTTCAAATGGCAGTATTAATTCACAATTTT
AAAAGAAAAGGGGGGATAGGGGAATACAGTCCAGGAGAAAGAATAGTAGGAGAAGGAGCG
GTGGTAATC
>SIVsyke
GATCTCAATGGCATGCTTAATGCTGTAGGAGATCATCAGGGAGCCATGCAGGTAATTAAA
GACATCATCGAGGAAGGGGCGGCATGGGATCTTGAACATCCCATAGCAGGATGGATCATT
ATAAAACAGGGCCCAAAAGAAATTTTCAAAGACTATGTAGACAGATTCTACCATTGCTTA
AGAGCAGAGCAGGCGGACCCATCAGTCAAAGGGTGGCTAACTCAAACACTGTTGATTCAA
AATGCCAACCCAGAATGCAGACAGATCCTCTTGGAGGAAATGCTGCAAGCTTGTCAAGGA
GTCGGAGGACCCTTACACAAGGCAAAACTCATGGCAGAGGCCTGCTACAATTGTGGGCAA
ATTGGGCACATGCAAAAAGACTGCTGCTTTAATTGTGGAAAAACAGGACACCTAGCAAGG
GCCTGTCCAATGATAGAAGTAGATGTAGAAGGTGACCTGGTGCAAATGTTAGTAGATACA
GGGGCAGATGATACTATAGTAGGAGGATTAGGAGGAAGGAATATACTTAAAGTAAGTCTG
AAACCAGACAAAGAATTGCCCCGGCTAAAACAATGGCCATTATCGGTAGAGAAATTAGAG
GCCCTCAAGGCAATAGTAGAAGACATGCTCAAGGCAGGACAATTGGAGAAAGCTAGTCCT
ACCAATCCTTATAATACCCCAGTATTTGTAATTAGGAAAAAGGACAAAAAGAAATGGAGG
ATGCTCATTGATTTTAGAAAATTAAATGAGGCCACACAAGATTTTTTCGAGGTACAATTG
GGAATACCCCACCCAGGAGGACTAAAACGG---CAAAAACTAACAATTATAGATTTAAAA
GATGCATATTACTCAGTCCCCCTGGACAAAGAGTTTAGGCCATACACGGCATTTACAGTG
CCAAGCATAAATAATGCCTCCCCGGGAGAAAGATATCAATTTACAGTGTTACCACAGGGA
TGGAAAGGATCTCCCACTATCTTCCAAAGCACAATAAATCAGATACTACAGCCATTTAGA
AAGAAGTATTCAGATCTCACTCTAATACAGTACATGGATGACTTATTGATTGGCACTGAT
AGATCAGAGAAGGCACATCAGGAGATAGTACAACAAATAGTGACAGCACTATTAAAAGTG
GGATTTAAGGTCCCAAAAGAAAAATGGCAGGACCAATATCCAATGCAGTGGTTAGGTTAC
ACTCTTCATCCAGACAAGTGGCAGTTGCAGAAAATAGAACTCACAGTGAATCAGTTACAG
AAATTGATAGGAGTACTTAATTGGGCAAGCCAGATTTATTCAGGAATTAAGACAAAAGAG
CTCTGTAAGTGTATCAGAGGAACTAAACAATTAACAGAAGTACTCACACTTACAGAAGCA
GCTGAGGCAGAATTAGAAGAGAATAGACAAATCTTAAAGGAAGAACAGGCAGGGTCTTAT
TATGACCCTAAAAAACCTTTAGAAGCACACATCCTATGGTATTGGGGAAAGGTACCACTC
CCAGTAAAAAGAGAGGAATGGGAAAAATGGTGGACAGACTATTGGCAAGCCACATGGGTA
CCAACCTTCTACGTAGATGGAACAAACCAACAGGCAGAATTAGAGGGCTTGCTCATGGCA
TTGCAGGACTCAAAAGACAAAGTAAATATAGTAGTAGATTCACAATACTCTTATGGCATT
CTTATAATACAAGAGGCCATAAAAAAGGAAGCCATATATGTGACATGGGTCCCAGCCCAT
AAAGGAATAGGAGGAAATGAAGCTGTTGATGCACAGGAAGATCATGAAAGGTACCACTCA
AATATGGAGTATCTTAGGCAGGAGTTTCATCTACCCCGACAGGTAGCAAAAGCAATTATA
CAACAATGTCCAAAATGTGGGCAAGTAGATGTAGATATATATAATTGGCAGATGGACTGT
ACTCATGAGGAAGGCAAAGTAATCTGTGTAGCAGTAAACACAGCTAGTGGATATATAGAA
ACCAAGATCTTAAAAAGGGAAACGGGGGATGAAACAGCATTGTTTCTCATGCAAATAGCC
AGTAGATGGCCAATAAAACAGATACACACTGATAATGGACCAAACTTTGTCAGTGACAAG
TTCAAAGCAGCATGTTGGTGGTGTGGCATAGAACACACTACAGGTATTCCATACAACCCA
CAAAGCCAGGGAATAGTAGAGTCCAAAAATAGGTATTTAAAAGAAGCTATCTCACAAATT
AGAGACGACGTCACACATTTGCAAACAGCAGTGGCAATGGCAACCTTCATCTTAAATTTT
AAAAGAAAGGGAGGAATAGGGGGGATATCACCAGGAGAAAGGTACATTGGTGAAGGTGCA
GTAGTGGTG
>HIV1O
GATATTAATACTATGCTAAATGCCATAGGAGGACATCAAGGGGCTTTACAAATGCTAAAG
GAAGTGATCGAGGAAGCAGCAGAGTGGGATAGAACTCACCCAATTGCGGGGTGGATAGTG
ATTAAGCAGGGACCAAAAGAACCATTCAGAGACTATGTAGATCGGTTCTACAAAACATTA
AGAGCTGAGCAAGCAACTCAAGAAGTAAAAAATTGGATGACAGAAACCCTGCTTGTTCAA
AATTCCAATCCAGATTGCAAACAGATTTTGTTAGAAGAGATGATGGTAGCCTGTCAAGGA
GTAGGAGGACCAACTCATAAGGCCAGAGTGCTAGCAGAAGCATGTTTCAATTGTGGAAAA
GAAGGACATATAGCAAAAAATTGTTGCTGGAAATGTGGACAGGAAGGTCACCAAATGAAA
GATTGCCCAATAGTTACAGCAAGGGTTGGGGGTCATCTATGTGAGGTTTTGCTGGATACA
GGGGCAGATGATACAGTAATAGGGGGAATAGGAGGTAGAAATATATTGCCAGTAAAACTA
AAACCAGGAATGGATGGACCAAAAGTAAAACAATGGCCCCTATCTAAAGAAAAAATAGAA
GCCTTGACAGCAATATGTCAGGAAATGGAACAAGAAGGAAAAATTTCAAGAATAGGACCT
GAAAACCCTTATAATACACCTATCTTTGCTATAAAAAAGAAAGATAGCACTAAGTGGAGA
AAGCTGGTAGACTTTAGGGAATTAAACAAGAGAACACAAGATTTCTGGGAGGTACAGTTA
GGTATCCCACATCCGGGGGGTTTAAAGCAAAAGCAATCTGTTACAGTCTTAGATGTAGGA
GATGCTTATTTCTCATGTCCCTTAGACAAAGATTTTAGAAAATATACTGCTTTCACTATC
CCTAGTGTAAACAATGAGACCCCAGGAATAAGATACCAGTACAATGTCCTCCCGCAAGGA
TGGAAAGGGTCGCCAGCTATATTCCAAAGTTCAATGACAAAAATTCTAGATCCATTTAAA
AAAGACAACCCAGAATTAGAAATTTGTCAGTACATGGATGACTTGTATGTAGGATCAGAT
TTACCCCTGACAGAGCACAGAAAAAGGGTTGAATTGCTTAGAGAACACTTATATCAGTGG
GGATTCACTACCCCTGATAAAAAGCATCAAAAAGAACCTCCCTTTTTGTGGATGGGGTAT
GAGCTCCATCCAGACAAATGGACGGTACAGCCCATCCAATTGACAGTAAATGATATACAA
AAACTAATAGGAAAGTTAAATTGGGCAAGTCAAATCTATCCAGGAATTAGAGTAAAAGAA
TTATGTAAAATAATTAGAGGCACCAAGTCATTAACAGAAGTAGTATCTTTAAGTAAAGAG
GCAGAGCTAGAATTAGAGGAAAACAGAGAGAAGCTAAAAGAACCAGTGCATGGTGTATAC
TATCAACCTGATAAAGATTTATGGGTTAATATTATAGTTATCTGGGGAAAATTGCCTTTG
CCAGTCACTAGAGAAACTTGGGAAGCATGGTGGGCGGACTATTGGCAAGCCACCTGGATT
CCAACCTATTATGTAGATGGAACAAATCAAAAGGCTGAATTAATGGCAGTATTATTAGCC
TTACAGGATTCCAAAGAAAAGGTAAATATAGTAACAGATTCACAATATGTATTGGGCATC
ATCATAATAGAGGAACTAACAAACAAGGAACAGGTGTATCTTACATGGGTTCCTGCTCAT
AAAGGCATAGGAGGAAATGAAAAAATAGATGCACAAGAAGATCATGAAAAGTATCATAGT
AATTGGAGAGCATTAGCTAGTGAATTTGGACTACCACCAGTGGTGGCCAAGGAAATCATT
GCTAGCTGTCCTAAGTGTGGTCAGGTAGACTGTAGTCCGGAAGTGTGGCAAATGGATTGC
ACACATGTAGAAGGCAAAATCATAATAGTTGCTGTCCATGTGGCAAGTGGATTCATAGAA
GCAGAAGTGATACCAGCAGAAACAGGACAAGAAGCTGCCTACTTCCTGTTAAAACTAGCT
GCAAGATGGCCTATTAAAGTATTACATACAGACAATGGGCCTAATTTTACAAGTACAGCT
ATGAAGGCTGCATGTTGGTGGACCAACATAAGACATGAGTTTGGAATACCATATAATCCA
CAAAGTCAAGGAGTAGTAGAAGCCATGAATAAGGAATTAAAATCAATTATAGAACAGGTA
AGGGACCAAGCAGAACACTTAAGAACAGCAGTACAAATGGCAGTATTTGTTCACAATTTT
AAAAGAAAAGGGGGGATTGGGGGGTACACTGCAGGAGACAGAATAATAGGTGAGGGAGCA
GTAGTCATA
>HIV2
GATATTAATCAAATGCTTAATTGTGTGGGCGATCACCAAGCAGCTATGCAAATAATCAGA
GAGATTATTGAAGAAGCAGCAGACTGGGATTCGCAGCACCCAATAGCAGGATGGATCCAA
ATAAAACAGGGACCAAAAGAACCGTTCCAAAGCTATGTAGACAGGTTCTACAAAAGCTTG
AGGGCAGAACAAACAGACCCAGCAGTAAAAAATTGGATGACCCAAACGCTGCTAATACAG
AATGCCAACCCAGACTGCAAGTTAGTACTACTAGAAGAGATGCTAACCGCCTGCCAGGGG
GTAGGCGGACCAGGCCAGAAAGCCAGGCTAATGGCTGAAGCCTATTGGAACTGTGGAAAG
GAGGGACACTCGGCAAGACAGTGCTGCTGGAAGTGTGGCAAGCCAGGACACATCATGGCA
AACTGCCCAGTAGTCACAGCGTACATCGAGGATCAGCCGGTAGAAGTCTTACTAGACACA
GGGGCTGATGACTCAATAGTAGGGGGAATAGGGGGAAGAAATATTCTGAAAGTAACATTG
AAGCCAGGGAAAGATGGACCAAGGCTGAAACAATGGCCCCTAACAAAAGAGAAAATAGAA
GCACTAAAAGAGATCTGTGAAAAAATGGAAAAAGAGGGCCAGCTAGAAGAGGCACCTCCA
ACTAATCCTTATAATACCCCCACATTTGCAATTAAGAAAAAGGACAAGAACAAATGGAGG
ATGCTGATAGATTTTAGAGAACTAAATAAGGTGACTCAAGATTTCACAGAAATTCAGCTA
GGAATTCCACACCCGGCAGGACTAGCCAAAAAGAAAAGGATCTCTATATTAGATGTAGGG
GATGCCTATTTTTCCATACCACTACATGAAGATTTTAGGCAGTATACTGCATTTACCCTA
CCAGCAGTAAACAATATGGAACCAGGAAAAAGATATATATATAAAGTCTTGCCACAAGGA
TGGAAGGGATCACCAGCAATTTTTCAATACACAATGAGGCAAGTCTTAGAACCTTTCAGA
AAAGCAAACCCAGATGTCATTCTCATCCAGTACATGGATGATATCTTAATAGCTAGTGAC
AGGACAGGTTTAGAGCATGACAAAGTGGTCCTGCAGCTAAAAGAACTTCTAAATGGCCTA
GGGTTTTCTACTCCAGATGAGAAGTTCCAAAAAGACCCTCCATTTCAATGGATGGGCTGT
GAACTATGGCCAACTAAATGGAAGCTGCAGAAACTACAACTGACAGTCAATGACATCCAA
AAGCTAGTGGGAGTCTTAAATTGGGCGGCACAAATCTATTCAGGAATAAAAACCAAACAC
TTATGTAGACTAATTAGAGGAAAAATGACACTCACAGAAGAAGTGCAGTGGACAGAACTA
GCAGAAGCAGAGCTAGAAGAAAACAAAATTATCTTGAGCCAGGAACAAGAAGGATATTAT
TACCAAGAAGAAAAAGAATTAGAGGCAACAATCCTAGTCATTTGGGGACGGATACCACTG
CCAGTGGAGAGAGAGACCTGGGAGCAGTGGTGGGATAACTACTGGCAAGTGACATGGATC
CCAACCTTCTACACAGATGGAACCAATCAGCAGGCAGAATTAGAAGTCTTTCGGATGGCA
CTGGCAGACTCAGGCCCAAAGGTTAATATCATAGTAGATTCACAGTATGTAATGGGGATA
GTAATCATAGAAGAAATGATAAAGAAGGAAGCAGTCTATGTTGCATGGGTCCCAGCCCAT
AAAGGCATAGGAGGAAACCAGGAAGTAGACGCTCAAGAGGAACATGAAAAATATCATAGC
ATTATAAAAGAACTAACCCATAAATTTGGAATACCCCTTCTAGTAGCAAGACAGATAGTA
AACTCATGTGCCCAATGCGGGCAAGTAAATGCAGAAATAGGCGTTTGGCAAATGGACTAC
ACACACTTAGAAGGAAAAATCATTATAGTAGCAGTACATGTTGCAAGTGGATTCATAGAA
GCAGAAGTCATCCCACAGGAATCAGGAAGGCAGACAGCACTCTTCCTATTAAAACTGGCC
AGTAGGTGGCCAATAACGCACTTGCACACAGACAATGGCCCCAACTTCACTTCACAGGAA
GTGAAGATGGTGGCATGGTGGGTAGGTATAGAACAATCCTTTGGAGTACCTTACAACCCA
CAAAGCCAGGGAGTAGTAGAAGCAATGAATCACCACCTAAAGAATCAGATAAGTAGAATT
AGAGAACAGGCAAATACAATAGAAACAATAGTACTGATGGCAGTTCATTGCATGAATTTT
AAAAGAAGGGGAGGAATAGGGGATATGACCCCAGCAGAAAGACTAATCGGAGAAGGAGCA
GTCATAGTC
>HIV1M
GACTTAAACACCATGCTAAACACAGTGGGGGGACATCAAGCAGCCATGCAAATGTTAAAA
GATACTATCGAGGAAGCTGCAGAATGGGACAGGGTACACCCAATAGCAGGATGGATAATC
ATAAAACAAGGGCCAAAAGAACCCTTTAGAGACTATGTAGATAGGTTCTTTAAAATACTA
AGAGCTGAACAAGCTTCACAAGATGTAAAAAATTGGATGACAGATACCTTGTTGGTCCAA
AACGCAAACCCAGATTGTAAGACCATTTTACTAGAAGAAATGATGACAGCATGTCAGGGA
GTGGGAGGACCTGGCCATAAGGCAAGGATTTTGGCTGAGGCATGTTTCAACTGCGGCAAG
GAGGGACACATAGCCAGAAATTGCTGTTGGAAATGTGGAAAGGAAGGACACCAAATGAAA
GACTGCCCCATGGTCACAGTAAACATAGGGGGGCAAGTAAAGGAAGCTCTGTTAGATACA
GGGGCAGATGACACAGTAATAGGGGGAATTGGAGGTAGGAACATGTTGCCAGTAAAATTA
AAGCCAGGAATGGATGGCCCAAAAGTTAAGCAATGGCCATTAACAGAAGAAAAAATAAGA
GCATTAACAGACATTTGTACAGAAATGGAAAAGGAAGGAAAAATTTCAAAAATTGGGCCT
GAAAATCCATACAACACTCCAGTGTTTGCCATAAAGAAAAAAGACAGTACTAAATGGAGA
AAATTAGTAGACTTTAGAGAACTTAATAAAAGAACTCAAGATTTTTGGGAAGTGCAATTG
GGAATACCACATCCAGCAGGGTTAAAAAAGAAAAAATCAGTAACAGTGCTGGGTGTGGGG
GATGCATATTTTTCAGTTCCTTTAGATCCAGGGTTCAGGAAATACACTGCATTCACTATA
CCTAGTATCAACAATGAGACACCAGGAATTAGATATCAATACAATGTGCTTCCACAGGGA
TGGAAAGGATCACCAGCAATATTTCAATGTAGCATGACAAAAATCTTAGAACCCTATAGA
GCAAAAAATCCAGAAGTGATTATCTATCAATACATGGATGACTTATATGTGGGATCAGAC
TTAGAAATAGAACAGCATAGAGCAAAAATAGAAGGATTAAGAGATCATCTATTAAAGTGG
GGATTTACCACACCAGACAAAAAACATCAGAAAGAACCCCCATTTCTTTGGATGGGGTAT
GAACTCCATCCTGACAAATGGACAGTGCAGCCTATACAACTGACTGTCAATGATATACAG
AAGTTAGTGGGAAAACTAAATTGGGCAAGTCAGATTTTTCCAGGGATTAGAGTGAAGAAC
TTATGTAAACTCCTTAGGGGAGCCAAAGCACTAACAGACATAGTACCGCTAACAGCAGAA
GCAGAGTTAGAATTGGCAGAAAACAGGGAGATTCTAAAAGAACCAGTACATGGGGTATAT
TATGACCCATCAAAAGATTTAATAGCAGAAATAATAGTAATATGGGGAAAAACTCCTCTA
CCTATACAAAAAGAAACATGGGAGACATGGTGGACAGAATATTGGCAAGCCACCTGGATC
CCTACTTTCTATGTGGATGGGACAAATCAGAAGACTGAATTACAAGCAATTCAATTAGCT
TTGCAGGATTCAGGATCTGCAGTAAACATAGTAACAGACTCACAGTATGCATTAGGAATC
ATTATAATAGAGCAATTAATACAGAAGGACCAGGTCTACCTGTCATGGGTACCAGCACAC
AAAGGGATTGGAGGAAATGAACAAGTAGATGCTCAAGAAGACCATGAAAAATATCACACC
AATTGGAGAGCAATGGCCAGTGACTTTAATCTGCCACCAGTAGTAGCAAAAGAAATAGTA
GCTAGTTGTGATAAATGTGGACAAGTAGACTGTAGTCCAGGGATGTGGCAATTAGATTGT
ACACATTTAGAAGGAAAAATTATCCTGGTAGCAGCCCATGTAGCTAGTGGCTATATAGAA
GCAGAAGTCATCCCAGCAGAAACAGGGCAGGAAACAGCATACTATATCTTAAAATTAGCA
GGGAGATGGCCGGTAAAAGTGATACATACAGACAATGGCCCTAATTTCACCAGTGCTGCG
GTCAAGGCAGCCTGTTGGTGGGCAGGTATCAAGCAGGAATTTGGAATTCCCTACAATCCC
CAAAGTCAAGGAGTAGTAGAATCTATGAATAAAGAATTAAAGAAAATCATAGGACAGGTA
AGAGATCAAGCTGAACATCTGAAGACAGCAGTACAAATGGCAGTATTCATTCACAATTTT
AAAAGAAAAGGGGGGATTGGGGGGTACAGTGCAGGGGAAAGAATAATAGGTGAAGGGGCA
GTAGTCATA
>SIVagm
GACATTAATCAGATGTTAAATGTCATAGGAGACCATCAAGGGGCAATGCAGATTATCAAG
GAAGTAATCGATGAAGCAGCCCAGTGGGATATAACACACCCCATAGCGGGATGGGTTATC
ATCAGACAAGGGGCCAAGGAGCCTTTTAAGGACTACGTAGACAGATTTTATCAAGCCCTT
AGAGCAGAACAAACACCCCAAGATGTAAAAAATTGGATGACAGAAACACTGCTCATCCAG
AATGCCAACCCAGATTGCAAGTTGGTTTTGCTAGAAGAGATGCTGACAGCTTGTCAGGGA
GTAGGAGGACCAGGACATAAAGCAAAGCTCATGGTAGAAGCATGCTTCAAATGTGGACAA
ATTGGGCATATACAAAAAGATTGTTGCCTAAAATGTGGGAAGCCAGGACACTTAGCAAAA
GATTGCCCAATGAGTAAGATCTACATACAGGGCCAGCCAGTACAAGTTCTGTTAGATACA
GGAGCTGATGATACCATAGTAGGAGGTATAGGAGGGAGAAATATTCTAAAGGTACAATTG
AAACCTGGGATGTCAGGACCGAAATTAAAACAATGGCCCCTATCAGAAGAAAAAATAAAA
GCCCTGACAGAAATAACTCAGGCTCTAGAAAAGGAAGGAAAAATTTCTAAGGTTGGAGGA
GAGAATCCTTACAATACTCCCGTGTTTTGTATCCGGAAAAAAGACAAAACACAGTGGAGG
ATGTTAATAGATTTTAGAGCTCTCAATAAAGCAACACAGGACTTCTTTGAGGTACAATTA
GGTATTCCCCATCCAGCAGGATTGAAAAGAAAGAAACAGATCACAGTACTAGATATAGGA
GATGCCTATTATAGTATACCATTGGATCCAGAATTCAGGCCCTATACAGCTTTTACCATC
CCACAAGTAAATAATGTAGGGCCTGGAATTAGGTATCAATTCAATTGTCTACCTCAAGGA
TGGAAAGGATCACCCACCATATTTCAGCACACAGCACAGCGAGTCCTAAAAGAAATAGGA
AAAAAGGTTCAAGATTTAGAAATAATTCAGTACATGGATGACATGTGGATAGGATCAGAT
TTGCCAGAGAAAGAACATGATGAAAAGGTAGAAGAGGTAAGAAAGCTTCTGCTATTAAGA
GGCTTCGAGACGCCAGATAAGAAGGTGCAGAAAAGACCTCCATATGATTGGATGGGATAC
AAGTTGTACCCTTCTCACTGGAGTCTCAACAAAATAGAGATAACAGTGAATGATATTCAA
AAATTAGTAGGAGTGTTAAATTGGGCTAGTCAATTATATCCAGGAATTAAGACAAAAGCC
CTATGCAAATTACTACGAGGAGCTCAAGATTTAACAGCTGTAGTGCAATGGACGGAGCAG
GCAGAGGTAGAGTTCAGACAAAATCAAGAGATCTTAAAAGAAGAGCAACAGGGAGCTTAC
TATGACCCAAGTAAATCTTTGAGAGCCACTATTATCACCTTTTGGGGAAAATTACCCGTA
CCAGTAGAAAGAGAAGTATGGGAACAATGGTGGAGTGACTATTGGCAAGTCACATGGCTA
CCAGTGTATTATTGCGATGGGACGAACCAACAAGCAGAATTACAAGCAGTCCTTCTAGCA
TTAAAACATAGTAAGAGCAAAGTTAATATAGTAACGGATTCACAGTATGTCATGGGAATC
CTGATAATTGAAGAAATGATTAATAAAGATGCTATCTATTTAACCTGGGTACCAGCACAT
AAAGGGATAGGGGGAAATCAAGAAATAGATGCCCAGGAATCACATGATAAATATCATACT
AATTGGCAATTTATAAGAGATGCATTCGGTATACCAGCACTGGTAGCAAAAGAAATAGTA
GCTGCTTGCCCAAAATGTGGGCAAGTAGATGCCAGTGTAGGGGTCTGGCAAATGGACTGT
ACACATTTGGAAGGAAAAATCATTATAGTAGCAGTCCATGTGGCCAGTGGCTTCTTAGAA
GCAGAAGTCATAGCTAGGGAAACAGGAAAAGAAACAGCAAAATTCCTGTTAAAAATCATT
AGTAGGTGGCCTATTACAAAATTACATACTGACAATGGGCCAAATTTTGTTAGTCAGGAG
GTACAAACTATTTGTTGGTGGGGACAAGTAGAGCACACAACAGGGATCCCCTATAACCCA
CAATCACAAGGAAGTGTAGAAAGTATGAATAGACAATTAAAAGAAACTATAGAAAAAATT
AGAGAAGACTGTGCATTTTTGGAAACGGCAGTCCTCATGGCCTGCCACATTCACAATTTT
AAAAGAAAGGGAGGAATAGGGGGTATGACCCCAGCAGAGAGGCTAATAGGAGAAGGAGCG
GTAGTCATA
>SIVcol
GATATGAACTTGATGCTCAATATTTTGGATACTCATCAAGGATTCCCTCAGGTCTTGAAG
GATGAGATTAAAAAGGCAGAAGAGTATGACCTACTACATCCGATCACAGGCTGGATAGTA
ATTAGACAGGGAAGTAAAGAGGATTTTAAAAGCTATGTAGACAGATTTTATTCAGCCCTA
AGGGCAGAACCTGCAGCAGGAGAAATCAAGGCCTGGATGGCTAATAATTTGCTAATACAG
CATGCCAACCCTGACTGCAAAAGAATTCTGTTGGAAGACATGCTAGCAGCATGCCAGGGA
GTGGGAGGACCAGACCACAAGGCAAAGGTGCTAGCAGAGGCTTGCTTCAATTGTCAGGGA
ATAGGGCACTTAGCCAGAATGTGTTGTTTTACCTGCAATCAGGAAGGACACATGCAAAGA
GATTGTCCAATAGTTATAGTAGAAGTAGAAGGACAAAAGTGCCAAGCGCTGTTAGATACA
GGAGCAGATGATACAGTTATTCAGGGAATAGGGGGAAGAAATATGTTAAAGGTGACGTTA
AAAGAGGGCATGGATGGGCCAAAAGTAAAGCAGTGGCCCTTAAGCAAAGAAAAAATAGAA
GGTTTACAAAAGATATGTGAAAGATTGGAAGCAGAGGGAAAAATAGAAAAAGCAGAATTA
GGGAATCCATATAATACACCAATATTTTGCATTAGGAAAAAAGATAAAAATGAATGGAGG
AAATTAATAGATTTCAGGGAGCTAAACAAGAGAACACAAGACTTCATGGAAGTCCAATTA
GGGATACCACACCCAGGAGGTCTTATAGAAAAGACCCATATAACAGTATTAGATATAGGA
GATGCCTATTTCTCAATTCCCTTGGATCCGGATTATCAAAAGTACACAGCTTTTACAATC
CCATCAGTGAACAATTTGGCACCAGGGACTAGATATGTGTACAAAGTGCTACCGCAGGGT
TGGAAAGGGTCTCCAACAATCTTCCAAGGAACAGTAGCAAGAATCCTAGAACCGTTCAGG
AAGAGA---GGACAATTGCAAATAGCTCAGTACATGGATGATTTATATCTAGGATCAGAT
CTGCCTTTAGAGGAGCATAGAAGGGCAGTACAGGAGCTCAGAGATGCACTCTTGTACTAT
GGGTTAGAGACACCAGAAAAGAAATACCAGGCAGATCCTCCATACAAGTGGATGGGCTAT
GAATTACATCCTAAGCAATGGAAATTACAAAAGGTCAAAATTACAGTAAATGATATACAA
AAATTGGTAGGAGCCTTAAATTGGTTAAGCCAATTATACCCAGGAATCAGGACAAAGGAG
ATAAGTAAATGCACTAAAGGTAAGAAGCATTTGTTGGAGGAAGTGCAGCTTAGTGCAGAA
GCAGAAGAGGAGCTACAAGATAACAAACAGATAATCAAAGAAGAAGTTCAGGGAGTGTAC
TATATACCACATGAGGACATTTGGGTAGACATTATAGTCACCTGGGGAAAGGTGCCCGTC
CCAGCAAAGAGAGAGGATTGGGAACAGTGGTGGAGTGACTATTGGCAAAGTGCTTGGATC
CCAACTTATTGGACAGATGGATCAAATCAGCAAGCAGAGCTGACAGGAGTTTTGCTAGCT
CTAAAACATGGGCCAAAAAGAATGAATTTGGTAACAGACAGTCTTTATGCATTAGGGATA
ATTATTATTCAGGCAGGTATGGCTAAAGAAGCCATTCATGTAGCCTGGTGTCCAGCACAT
AAAGGGATAGGAGGAAATGAACTGATAGATGCAGAAGAAGACCATCAAAAGTTTCATAGT
AATGTGCAGTATCTAAAAGAACAATTTGGGTTACCCACTGTAGTAGCAAAAGAAATTTGG
GAAAGATGTTCAGAGTGTGGCCAGCTAGATTATAGCTATGGCTTATGGCAATTAGATTGT
ACTCATGAGGAAGGAAAGGTTATCTTAGTAGCAGTACACGTCTGTACTCTGTTCTGCTGG
GCAACCATATTAAAGAGAGAAACAGGGGAAGAAACAGGTAGGGCCCTCATAAAATTGGCT
AGTCAGTGGGAGGTTAGACAAGTTCACACAGATAATGGGCCAAATTTTGTAAGTCAGCAC
TTTAAGGCAGCAGTGTGGTGGCTAGGAATAGCACACACCACAGGACACCCCTATAATCCT
CAATCACAAGGAGTTGTAGAGCAGAGAAACAAGGATGTTAAAAGAAAGATTAAGAAAATG
AAAGATCAAGCAGAAACATTAGAAAGCAAAGTAGCAATGGCAGTCTATGCGCTCAATTTT
AAAAGAAAGGGAGGATTAGGGGGGAAGAGTCCATGGGAAAGACAAGTAGGTGAAGGAGCG
GTAGTCATC
>SIVcpz
GATTTAAACACCATGCTAAATACAATAGGGGGACATCAGGCAGCAATGCAAATCTTAAAA
GAAGTGATCGAGGAAGCTGCAGAGTGGGACAGGACACACCCTATAGCAGGGTGGATAGTT
ATAAAGCAAGGACCAAAAGAACCATTTAGAGATTATGTGGACAGATTTTACAAAACTCTA
AGAGCTGAACAAGCAACCCAAGATGTAAAAAATTGGATGACAGAGACCTTGCTAGTGCAA
AATGCCAACCCAGATTGTAAGCAAATTTTATTAGAAGAAATGATGACAGCCTGCCAGGGA
GTAGGGGGCCCCTCTCATAAAGCCAGAGTATTGGCAGAAGCATGCTTTAACTGTGGCAAG
GAAGGTCACATAGCAAGAAACTGTTGTTGGAAATGTGGGCAAGAAGGACACCAACAGAAA
AACTGCCCCGTTGTCGCAGCAAGAATAGGAGGAGTTATAAAAGAGGTACTATTAGACACA
GGGGCAGATGATACAGTAATAGGGGGAATTGGAGGTAGAAATATCTTACCAGTAAAATTA
AAGCCAGGGATGGACGGTCCAAGAGTTAAACAGTGGCCCCTAACAGAAGAAAAAATAAAA
GCATTGACAGAAATTTGTACAGAGATGGAAAAGGAAGGAAAAATTTCAAGAATAGGGCCA
GAAAATCCATATAATACACCAATATTTGCTATTAAGAAAAAGGATAGCACAAAATGGAGA
AAATTAGTAGACTTCAGAGAATTAAATAAAAGAACCCAAGATTTTTGGGAAGTCCAGCTA
GGAATACCACACCCTGCGGGACTGAAAAAGAAAAAATCAGTAACAGTGCTGGACGTAGGG
GATGCTTATTTTTCATGCCCCCTAGATGAAGAGTTTAGAAAATACACTGCCTTCACCATA
CCTAGTGTAAATAATGAGACACCAGGAATAAGGTACCAGTACAATGTACTCCCGCAGGGA
TGGAAAGGATCACCAGCTATTTTTCAAAGCAGTATGACTAAGATTCTGGAACCTTATAGA
AAACAGAATCCAGAAATAGTCATCTACCAGTACATGGATGATCTATATGTAGGATCTGAT
TTACATATAGAGCAACATAGAGAAAAGGTGGAAGAATTAAGAGCTCATCTATTAAAGTGG
GGCTTTACTACACCTGACAAAAAGCATCAAAAAGAACCACCATTCCTTTGGATGGGATAT
GAGCTCCATCCAGACAAATGGACAGTCCAGCCCATACAGCTGACTGTCAATGACATACAG
AAATTAGTAGGAAAGTTAAATTGGGCAAGTCAAATATATCCAGGAATTAAGGTAAAACAA
TTGTGTAAGCTTATTAGAGGAACAAAAGCTTTAACAGAGGTAGTTRCCCTCACACAGGAA
GCAGAATTAGAGTTAGCAGAAAACAGGGAGATATTAAGAGACCCTGTACATGGGGCCTAC
TATGACCCCTCAAAAGAATTGATAGCAGAAATAATAGTCATCTGGGGAAAAACACCCCTG
CCCATACAGAAAGAAACATGGGAGGCTTGGTGGACAGATTACTGGCAAGCAACTTGGATC
CCTACCTTTTATGTAGATGGGACTAATCAAAGAGCAGAACTGCAAGCTATATACCTAGCC
CTACAGGATTCAGAAGTAGAGGTAAACATAGTTACTGACTCACAATATGCATTAGGGATC
ATTATAATAGAGCAGCTAGTGAAAAAGGAAAAGATTTATCTTTCATGGGTACCAGCACAC
AAAGGGATTGGAGGAAATGAACAAATAGACGCCCAAGAAGAACATGAGAAATACCACAAC
AATTGGAAAGCTATGGCAGATGAATTTAATTTGCCACCCATAGTAGCCAAAGAAATAGTA
GCCAGCTGTGATAAATGCGGACAGGTAGACTGTAGTCCAGGAATATGGCAACTAGACTGC
ACACATTTAGAAGGAAAGATCATCTTAGTAGCTGTACATGTAGCCAGTGGATACATAGAG
GCAGAAGTCATACCTGCTGAAACAGGGCAAGAGACAGCTTATTTTGTGCTGAAATTAGCA
GGAAGATGGCCAGTAAAGGTTATACACACTGATAATGGCAGCAACTTTACTAGTGCTGCT
GTCAAGGCTGCATGTTGGTGGGCAAATATCCAACAGGAATTTGGAATTCCCTACAATCCT
CAGAGTCAAGGAGTAGTAGAATCAATGAACAAAGAGTTAAAGAAAATCATAGGGCAGGTA
AGAGATCAAGCAGAACATTTAAAGACAGCAGTGCAAATGGCAGTCTTCATTCACAATTTT
AAAAGAAAAGGGGGGATTGGGGGGTACAGTGCAGGGGAAAGAATCATAGGTGAGGGAGCG
GTAGTGCTT
>SIVdeb
GATATTAATGGGCTGCTAAATGCCATAGGAGATCTACAAGGGGCAATGCAAATTATAAAA
GATGTGATTGAGGAAGCAGCAGAGTGGGACTTACAACACCCAATAGCAGGATGGGTCATC
GTTAAGCAGGGTCCTAAGGAACCCTTCAAAGACTATGTAGATAGATTCTACAAAACCTTG
AGGGCTGAACAAGCAGATCAGGCAGTCAAAAATTGGATGACCACCACCCTAATGATTCAG
AATGCTAACCCAGATTGTAGAATAATTCTATTAGAAGAAATGTTGCATGCATGCCAGGGA
GTAGGAGGTCCCCAACAGAAAGCCCGTCTGATGGCGGAGGCTTGCTTTAATTGTGGACAG
ATTGGGCATGTGCAAAGGGATTGTTGCTTCAAATGTGGTAAGGAGGGCCACATAGCAAAG
AACTGTCCAATGACCGCAGTATATGTGGAAGGAAAAAGGGTCCAGGTGCTAATAGACACA
GGTGCAGATGATACAATTGTGGGGGGATTAGGGGGAAGGAATTATTTGCCAGTAAAGTTG
AAGGAGGGAGCTGATGGCCCAAGGATTAAACAGTGGCCCCTTTCAAGAGAAAAAATAGAA
GCCTTAAAAGAGATCATAAGGCCTATGGTAGAAGCAGGACAGATAGTCCCCACAGAGCCC
ACTAACCCATATAGCTCTCCTGTGTTTGTTATAAAGAAGAAGGACAAGAATAAATGGAGA
ATGCTTATAGACCTGAGAGCCCTTAATAAGGCTACCCAGGATGTCTGGGAAGTGCAAACA
GGGATCCCGCACCCCTCGGGGTTGCCACAAATGGAACAGATAACAGTCCTAGACTTGGCA
GATGCCTATTATTCAATACCCTTGGATCCACAGTTTGCACGTTATACAGCATTCACAATA
CCTTCGGTGAACAATACACAACCAGGAGAGAGATATGAGTTCAGAGTACTACCTCAAGGC
TGGAGTGCATCACCAGCCATATTCCAGGCAACAGTGGGCAGGCAGCTGAAACTTTTTAAG
GAAAAATACCCAGACTTAATTATAGTCCAATATATGGATGACCTATTGGTAGGATCAAAT
TTAGATAAGGTCTCACATTTAGAACAGGTAAAACAGCTTAGGAAATTTCTCCTAGAAAAG
GGGTTAAGGACACCCCCGGAGAAATACCAGGAGGATCCCCCATACCATTGGATGGGGTAT
GAGTTACATCCAAAGAAATGGCACTTGTTGCCAATAGAGCTAACAGTCCACAAAATCCAG
AAACTGGTAGGACAGTTAAATTGGGCAAGTCAGATATACTCAGGAATAAAGACCAAACAC
TTGTGCAAGGCAATCAGAGGGGTTCCAGGGCTAACAGATAAAGTAAGCCTTTCAGAGGAA
GCACAAGCAGAACTGAGGGAGAATAAAGAAACTCCCAAACAGGAAGTCTCAGGGGTATAC
TACAAAGAAGATGAGCCCCTAATATCAGAGATTATAGTCTATTGGGGAAAAGTTCCCTTG
CCAGTAGTAAAGGAAGAATGGGATAACTGGTGGCATAACCACTGGCAGGCCACTTGGATC
CCTACCTATTATGTAGATGGAACCAATCAAAAGGCAGAATTAGAAGCCATCCTACTGGCC
TTGGAGGAGGGACCCTCCAAGATGAACATAGTAACAGACTCCCAGTATGCTTTAGGAATA
TTGATCATACAAGCCTTACAAGAAAAGGAACAGGTATATCTTAATTGGGTACCAGCCCAC
AAAGGTATAGGAGGGAATGATCAGGTAGACGCTCAAGAGGATCATGAGAAATATCATGGT
AATTGGAAACAATTGAGAGATGAATTTCAGTTACCTACCTTAATAGCCAAGCAGATTATT
GCGCAGTGTCCAAAGTGCGGTCAAGTAGATGCCTCCATGGGGGTATGGCAAATAGATTGC
ACCCACCTAGAAAACAAAGTCATCATAGTAGCAGTGCATGTAGCTAGTGGATTTATGGAG
ACTAAGGTCTTATCAGCAGAAACTGGAAAGGAAACAGCCTTATTCTTATTACAGTTGGGG
GCAAGATGGCCCATTAAACAGATACACACAGACAATGGACCAAATTTCATAAGTCAGCCA
GTCAAGGCAGCATGTTGGTGGTTGGGAATAGATCATACTACAGGGGTACCATATAACCCA
CAAAGTCAAGGGGTAGTAGAAAGCAAAAATAGGGTCCTAAAAGAAACTATCAAACAAATT
AGAGAAGATGCAGAAAGACTAGAAACAGCAGTAGCAATGGCCACCTTCATTATTAATTTT
AAAAGAAGGGGAGGAATAGGGGATATGGCAGCAATAGAGAGACTAGTAGGAGAAGGAGCG
GTGGTGTGT
>SIVden
GATATAAATCAACTCCTAAATGCAATTGGAGAACACCAAGGAGCCATGCAAGTGTTAAAA
GATGTCATTGAAGAAGCTCATGATTGGGATTTGGCTCATCCGATAGCAGGGTGGGTTATT
ATAAAGCAAGGGCCCAAAGAATCCTTTAAGGATTATGTAGATAGATTCTACAAAGCTCTA
AGAGCAGAGCAGGCAGATCAATCAGTGAAGCTTTGGATGACCACTTCACTATTGGTACAA
AATGCAAATCCAGATTGCAAGCAGATTCTCTTGGAAGAGATGTTGCAAGCCTGCCAGGGA
GTAGGAGGGCCAGGACAAAAGGCCCGTCCCACGGCAGAGGCATGTTTCAATTGTGGCCAA
ATTGGACACCTAGCCAAGGATTGTTGCTTTAAATGTGGAAAGCTAGGTCATCAAGCAAAG
AATTGTCCAATAGGGCAGATCTGGGTTCAGGGACAAAGGGTAGAGGTCCTTATAGATACA
GGGGCAGATGACACCATTGTAGGGGGAATAGGAGGAAGAAACTATCTTCCAGTAAAATTA
AAACCAGGATTTGATGGCCCTAGAATAAAACAATGGCCTTTAACTACAGAGAAATTAAAA
GCTTTACAACAGATAGTGACACAGATGGAAAAGGAGGGAAGGTTGGAAAAGGCGCCACCC
ACCAACCCTTACAATACACCTGTGTTTGTAATTCCAAAGAAAGACAAAACACAATATAGG
ATGTTAATAGATTTCAGGAAATTAAATGAGGCCACCCAGGACTTCTGGGAAGTACAATTA
GGTATACCACATCCTGCAGGATTACAACAGAAGGAACACATCACTGTGTTAGACTTGAAA
GATGCATATTATAGTGTGCCTTTGGATCCAGATTTTGCACAATACACAGCATTTACAGTG
CCGTCCATTAACAATGAAGGACCAGGACAAAGGTACATTTTCAAAGTCTTACCACAAGGA
TGGGTAGGATCGCCTACCATTTTTCAGGCCACAGCAGATAAAATGCTTAGCCAATTTAGG
AAGGCCCATCCTGATGTGATTTTAATCCAGTATATGGATGATCTCTTGGTAGCATCAGAT
AGATCCCTAGAACAGCACAGGAAAATGGTTAAGGAACTAAGAGACTTCTTGGCAGTATGG
GGCTTTGAGACCCCTGATGCCAAATTTCAAGAAACACCACCCATACAATGGATGGGGTAT
GAATTACACCCCAAACACTGGCAAATACAGAAAATAGACCTGACGGTGAATGCAATTCAG
AAGCTAGTAGGAGTATTGAATTGGGCAAGTCAGTTGTACTCAGGAATAAAGACAAAAGAA
TTATGTAAGAGCATTAGAGGAGTAAAAGACTTAGGAGAAACCATTTCACTCACGGAGGGA
GCAGAGGCAGAGCTTAAAGAAGCACAAGAAATATTAAAAGAAAGTATTTCAGGAAGTTAT
TATAGGCCAGAGAAACCTTTGATAGCAGAGATCTTAGTAATCTGGGGCAGACTTCCTCTC
CCAGTAAGCAAGGTAGATTGGGATGCATGGTGGTCAGAATATTGGCAAGTTAATTGGATA
CCTACCTATTATACAGATGGAACCAATCAAAAGGCAGAATTAATAGGAGTCTTAATGGCC
TTACAAGATAGTCCCAACAAGGTCAACATAGTCACTGATTCACAATATGCCCTAGGCATC
ATAATCATACAAGCTATGCAAGGCAAGGAAGAAATATACATCACCTGGGTTCCAGCCCAC
AAAGGAATAGGAGGCAATACAGAAATAGACGCTCAAGAAGAACATGATAAATACCATAGC
AATTGGAAAGAGATCAGAGATAAGTATGGCCTACCAACTATGGTAGCTAAGGAAATCATT
AATGTCTGTCCAAAATGTGGACAGGTGGATGCCTCTCTAGGAACATGGCAGATGGATTGC
ACCCACTTAGAGAATAAAGTAATAATAGTAGCAGTAAATGCAGCCAGTGGGTACCTAGAG
ACAAAAATTTTGCCAGCGGAGACAGGCAAAGAAACAGCACTATTTTTACTGCAGATAGCT
GCTAGATGGCCAATCACCAAATTACACACAGACAATGGACCAAATTTTATCAGTCAAGCC
ATGCAGGCAGCATGTTGGTGGGCAAATATCAAACACACCACAGGAGTTCCATATAATCCA
CAAAGTCAGGGTATTGTAGAAAATAAGAACAAGCAATTAAAGGAAGTTATAGCACTAGTA
AGGGAAGATGCAGAAAGATTAGAAACAGCACTAGCAATGGCAACCCTCATTCTTAATTTT
AAAAGAAGGGGAGGACTAGGGGATATGACAGCAGCAGAAAGATACATTGGTGAAGGAGCA
GTTGTCATC
>SIVgsn
GATATGAACCAAATGCTCAATGCTATAGGAGATTATCAAGGGGCAGTACAGATTATTAAA
GATGTCATCGAACAGGCAGCAGAGTGGGACCTTTTACATCCGATAGCAGGATGGATCATT
ATCAAACAAGGCCCTAAAGAGCCCTTTAAGGAATATGTAGACAGATTCTTTAAGTGCTTA
AGGGCCGAACAAGCAGATCAGGCCGTGAAAAATTGGATGACACAATCGCTGCTGGTTCAA
AATGCTAACCCAGAATGCAAGCTGATCTTGTTGGAAGAAATGCTTACAGCATGCCAAGGG
GTAGGGGGACCAACTCACAAATCTAGGCTCTTAGCAGAAGCCTGTTATAATTGTGGACAA
TTCGGACACCTAGCAAGAGATTGTTGCTTTAAATGTGGCAGAGCAGGGCACTTTAGCAAA
CCATGTCCAATGAAGGAAGTCTCCATAGGGGGACAAGTGGTGTCCATGTTATTAGACACA
GGGGCGGACGACACCATCGTAGGGGGAATAGGGGGTAGAAATTGCTTAGAAGTGCACCTA
AAGGCAGGAAAAGAGGGACCAAAGATCAAACAGTGGCCCCTGTCTAGGGAAAAGATAGAG
GCCTTAACCCAAATAACACAAGAGATGCTTAGATTAGGTCAATTGGAAAAAATAGGACCA
GAAAATCCATACAACTCACCAGTCTTTGCCATAAAAAAGAAGGACAAATCACAATGGAGA
ATGCTAATAGATTTTAGAAAATTAAATGAGGCTACGCAAGACTTGGCTGAGGTCCAGTTG
GGAATTCCGCACCCAGCAGGACTAGAGCAAAAGGAGCATGTAACTATAATAGATATGAAA
GATGCTTATTATAGTATACCATTGTATGAGGATTTCAGGAAGTACACCGCTTTTTCAGTA
CCTTCAGTAAATAATCAGGCCCCAGCTGAAAGGTATCAGTTCAAAGTCTTACCGCAGGGT
TGGAAAGCGTCGCCAACCATCTTTCAAAACATTGTAGCTTCCTTGCTACGACAGATTAGA
GATCAGGAGCCAGATGTGGTATTAATACAGTACATGGATGATTTACTGATAGGATCAGAT
AGGAAACTGGGAGAACACAGGCAAGTAGTGCACAAAATAAGAAATTTACTAACATCCTAT
AACATCCAAACCCCCGAGGCCAAACACCAACCAGATTATCCGGTCAAGTGGCTCGGGTAT
GAGTTGCATCCTAAGGGATGGAGGCTCCAGCCGGTGGAACTCACAGTGAATGACATCCAG
AAATTGGTAGGGAAATTAAATTGGGTATCACAAATACACCCTGGTATAAGGACAAAACAG
TTGTGCAAATGTATTAGGGGAGCTAAAGGGCTAACAGACCAGGTAGAGCTCACTGAGGAG
GCACAGATAGAATTAGCAGAAAATAGGGAGATCTTAAAACAATCTTCAGAGGGTGGCTAT
TATGACGCAGAAAAGCCGCTCGTGGTGGAAATTCAGGTTACCTGGGGAAAGGTACCAATC
CCAGTAGTCAAGGAACAATGGGATGCATGGTGGATGAATTATTGGCAGGCAACATGGATA
CCCACTTATTATGTAGATGGAACAAATCAGCAAGCAGAACTCCATGCAGTTCTTTTGGCA
TTAAAAGAAGGGCCACCAAAAATGAATCTGGTCACAGATTCCCAGTATGTAATGGGGATC
TTGATCATACAAGAACTGCTAAAAAAGGAAGCCATCTACTTAAGTTGGGTTCCGGCACAC
AAGGGAATAGGAGGAAACACAGAGGTGGACGCAGTAGAAGACCATGAAAAGTATCATAGT
AATTGGAAGTACCTAAGAGATCAATACAAAATCCCCGCACTATTGGCTAAAGAAATAGTG
AACAAATGTTCCAAGTGTGGGCAGGTAAATGCAGAATTAGGCATGTGGCAGATGGACTGC
ACGCATTTGGAAGGAAAGGTCATCTTAGTGGCGGTCCACGTAGCAAGTGGGTATGTCTGG
GCTAGGATAATACCCCAGGAAACAGGCAGACAAACTGCATTGAAGCTCTTAGAATTAGCA
GCAACATGGCCTGTAACCCACCTACATACAGATAATGGCCCCAATTTCGTCTCCAAGGAA
TTGGAAGCAGCCTGCTGGTGGGCAGACATACAACACACCACAGGGGTGCCATACAACCCG
CAAAGTCAAGGGGTAGTAGAAAACATGAACAAACAACTCAAGGAAACAATCACGAAAATC
AGAGAAGAGGTCACATACTTAGAAACAGCAGTAGCACAGGCATGCTACATTCATAATTTT
AAAAGAAAGGGAGGAATAGGGGATATGTGCCCTACAGAAAGAATAGTAGGTGAAGGAGCA
GTAGTAGTC
>SIVmnd1
GACCTCAATGGTATGTTAAATGCTATTGGGGAACATCAGGGAGCTCTCCAAATAGTGAAG
GATGTCATCGAGGAAGCTGCAGACTGGGATCTTAGACACCCCATTGCAGGATGGATAGTC
ATAAAACAAGGGCCAAAAGAGCCTTTCAAGGACTATGTGGACAGATTTTATAAAGCTCTG
CGGGCGGAGCGAACAGATCCACAAGTCAAAACCTGGATGACACAAACATTGCTCATCCAA
AATGCCAACCCAGATTGTAAGAGCATCTTGTTAGAAGAAATGTTACTAGCATGTCAAGGA
GTGGGGGGACCAAAATATAAGGCACAAATGATGGCAGAGGCCTGTCCCAACTGTGGAAGG
TATGGACATGTTCTGAGAGACTGTTGCTTTAAGTGTGGGGACACAGGACATATGATGAGA
AACTGCCCAACTACAGTAGTAGAAATAGAGGGACAAAAGGTAGAAGCCCTACTGGACACT
GGAGCAGATGATACAGTAATAGGAGGAATTGGAGGAAGAAATGTTCTTAAAGTAACACTA
AAACCAGGAATGGATGGACCAAGAATTAAACAGTGGCCACTGTCTAAAGAAAAGATTTTA
GCCTTACAGACAATATGTGATGAAATGGAAAAGGAAGGCAAAATCTCTAGAATAGGTCCA
GAAAATCCATATAATACACCAGTATTTTGTATAAAAAAGAAAGATGGAACCAGCTGGAGA
AAATTAGTAGATTTTAGGCAATTAAATAGAGTGACTCAGGATTTCTTTGAGGTGCAGCTA
GGAATCCCACATCCGGGAGGCTTAAAACAATGTGAACAAATCACAATATTGGATATAGGA
GATGCCTATTTTTCATGTCCTTTGGATGAGAGCTTTAGAAAGTACACTGCATTTACCATT
CCATCGGTAAATAATCAAGGCCCAGGAATCAGGTACCAGTATAATGTTCTTCCACAGGGA
TGGAAAGGCTCTCCGGCAATATTTCAAGCAACGGCAGACAAAATTCTAAAAACATTCAAA
GAGGAATACCCAGAAGTATTAATTTATCAATACATGGATGATCTGTTTGTGGGAAGTGAT
CTGAGTGCGTCAGAGCACAACAAAATGGTAAATAGGTTGAGGGAACATTTAAGGTTCTGG
GGGCTCGAGACCCCAGACAAAAAGTTCCAAAAAGAACCTCCTTTTGAGTGGATGGGGTAT
GTGCTGCACCCACAGAAATGGACAGTCCAAAAGATACAGCTGACAGTAAATGATATTCAG
AAACTGGTAGGAAAACTCAATTGGGCAAGTCAAATCTATTCCGGAATTAAAACAAAAGAG
CTCTGCAAATTGATCAGAGGGGCAAAACCTCTAGATGAAGTAGTAGAATGGACTAGGGAA
GCAGAATTAGAATATGAAGAAAATAAGTTAATAGTGCAGGAGGAAGTACATGGAGTTTAT
TATCAGCCAGGAAAACCTCTGATGGCCAAGGTAATAGTGATTTGGGGAGAATTGCCACTC
CCCCTGGAGAGGGAAGTATGGGATCAGTGGTGGCATGATTATTGGCAGGCAACATGGATC
CCAGTCTATTATGTGGATGGGACTAATCAGAAAGCAGAATTAGAGGCAATACTGTTAGCC
TTGAAAGATTCAGGTCCTAGGGCAAATATAGTCACAGACTCACAATATGCATTAGGCATA
CTTATAATCAACCAAATGATAGCCAAAGAAGCTGTATACTTAGCATGGGTACCAGCTCAT
AAAGGCATAGGAGGCAATGAACAAATAGACGCTCAGGAGGAACATGACAAATACCATAAT
AATTGGAGATCATTAAGTCAGGAATTTAGCATACCCCCTATAGTGGCAAAAGAAATAGTT
GCACAGTGCCCAAAGTGTGGACAGGTGGATGCGGCCCCAGGAACATGGCAAATGGATTGC
ACCCATCTAGAAGGAAAGGTTATCATAGTAGCAGTCCATGTGGCCAGTGGATATCTAGAA
GCAGAAGTGATACCAGCAGAAACAGGAAAAGAAACAGCACATTTCCTGCTAAAACTAGCA
GGAAGATGGCCAGTGAAACATTTACATACTGACAATGGTCCAAACTTTGTCAGTGAGAAG
GTAGCCACAGTGTGTTGGTGGGCTCAGATAGAGCACACCACAGGAATACCCTATAACCCC
CAAAGTCAAGGAGTTGTGGAAGCAAAAAATCATCATCTTAAGGTAATTATAGAGCAAGTT
AGGGATCAAGCAGAGAGACTGGAGACAGCAGTACAAATGGCAGTACTCATTCACAATTTT
AAAAGAAAAGGGGGGATAGGGGAGTACAGTCCAGGAGAAAGAATAGTGGGAGAAGGAGCA
GTGGTAATC
>SIVmon
GACATCAATCAGCTACTAAACGCCATAGGTGATCATCAGGGGGCACTCCAAATTATTAAG
GATGTCATCGAGGAAGCGGCCAATTGGGACTTAGTGCACCCAATAGCAGGATGGGTCATC
ATCAAACAGGGACCTAAAGAACCATTCAAAGATTATGTAGACAGATTCTACAAATGCCTC
AGAGCAGAACAAACAGATCAGGCAGTCAAAAATTGGATGACGCAGACGCTGCTGGTCCAA
AATGCCAACCCAGATTGCAAACTCATCCTATTGGAGGACATGCTACAGGCATGTCAGGGA
GTGGGAGGTCCAATGCACAAATCTAGGATTCTGGCAGAAGCTTGCTTCAATTGTGGAAAA
TTTGGGCACATGGCGAAAAATTGCTGTTACAATTGTGGCCAACCGGGACACCTCGCCAAA
GACTGCCCAATAAGATCTGTGCTGATAGGGGGACAAAAGGTGTCCATGCTATTGGATACA
GGTGCCGACGACACAATTGTAGGGGGAATAGGGGGAAGAAATGTCTTAGAGGTCACTTTA
AAAGCAGGAAAAGAGGGACCAAAGTTGAAACAGTGGCCATTATCCAGAGAAAAGATAGAG
GCTCTTACACAAATTACTCAAGAGATGCTTAAATTAGGACAATTGGAACCAACCGAGCCC
AATAACCCATATAACTCACCCTGTTTTGCCATAAAGAAAAAGGACAAGAGCAAATGGAGA
ATGCTCATAGATTTCAGAGAACTTAACAAGGCAACTCAGGACTTCTTTGAGGTGCAGTTG
GGAATCCCACACCCAGCGGGACTTGAGAAGATGGACCATGTGACAATAGTAGACATGAAG
GACGCCTTCTACAGCATTCCCTTGTGGGAACCGTTCAGAAAATACACGGCGTTCTCAATA
CCCTCTTTAAACAATGCTGAACCTGCTAAAAGGTATCAGTTCAAGGTCCTCCCGCAGGGC
TGGAAAGGGTCCCCAACTGTGTTTCAACATACAGCGGCAGAGCTACCACAGGAGATCAGG
AAAAAATACCCAGAGGTAACTTTAATACAGTACATGGATGACCTACTGATAGGATCAAAT
CACTCTCTGCCAGAACACAGGAAAATAGTAGGGGTCATAAGAGCGACCCTACTAAGGAAA
GGGATTCAAACACCCCCAGAGAAATTTCAGGATGACTACCCGGTGCAATGGTTAGGGTAT
GAGCTACACCCATCCCATTGGAAAATTGCCAAAATAGAGCTAACTGTCAATGAGATCCAA
AAGTTGATAGGAAAGCTTAATTGGGCAGCACAAATCTATTCAGGAATAAAAACCAAAAAC
CTGTGCAAAAGTATCAGAGGGGCACGGAGCCTGACAGATACAGTGGTCCTCTCAGATTTA
GCTCAAGCTGAGCTAGCGGAAAATAGGGAGATTCTCAAGGAGGAATCCACCGGGGGATAT
TACGACCCCAACGAGCCATTAAAGGTGGAGTTAATAGTCACATGGGGACGACTTCCCCTA
CCAGTGGTGAAAGAGCAATGGGACGCATGGTGGGCAGATAATTGGCAAATCAATTGGGTA
CCAACATACTACGTGGATGGGACCAACCAAAAGGCAGAGCTAGAGGCCGTGTTACTAGCC
CTCAGAGATGGACCACCTCAGATGAACATAATTACAGATTCTCAGTATGTACTGGGCATT
CTAATCATACAGGAACTCTTAAAAAAGGACCAGGTATTCTTGTCATGGGTACCAGCTCAC
AAAGGAATAGGAGGAAATGAAGAAGTAGATGCAAGGGAAGATCATGAAAAGTATCATAGT
AATTGGAAATACTTAAGAGATACCTACCACATTCCTACTCTGTTGGCCAAAGAAATAGTC
AACCATTGTCACAAATGTGGACAGGTAAACGCAGAAGTAGGAGTATGGCAGATGGACTGC
ACCCATCTAGAGGGAAGCATAATTTTGGTAGCAGTACATGTAGCCAGTGGTTATGTATGG
GCCAAGATCCTACCAAGGGAAACAGGAAAATGTACAGGGATAGCCCTGTTGGAGCTGGCC
GCTATGTGGCCGGTCACTCAGATACATACAGATAATGGGCCAAATTTCACCAGCCAAGAA
TTCGAAGCAGCTGCATGGTGGGCAAATATTCATCACACCACAGGGGTACCCTACAACCCA
CAAAGCCAAGGGGTTGTAGAGAATATGAATAGACAACTAAAAGAGACCATTAAGAAAATC
AGGGATGAGGTTGAATACCTCCCAACAGCATTAGCACAAGCACTGTTCATCTTAAATTTT
AAAAGAAAGGGAGGAATAGGGGATATGGCCCCTGTAGACAGATTTATAGGTGAAGGTGCC
GTAGTCATA
>SIVmus
GATGTGAATCAAATGCTTAATGCAGTGGGAGATCACCAAGGTGCAGTGCAGCTAATTAAG
GATGTGGTCGAGCAGGCTGCTGAGTGGGATCTTTTGCACCCCATAGCAGGGTGGATTATC
ATCAAACAGGGCCCCAGAGAACCGTTCAAAGATTATGTGGACAGGTTCTTTAAATGTCTA
AGAGCTGAACAAGCCGACCAGGCTGTCAAAAATTGGATGACACAATCTTTGTTGGTTCAG
AATGCCAATCCTGAGTGCAAACTCGTTCTGTTGGAAGAAATGCTCCAGGCTTGTCAAGGA
GTTGGAGGGCCTATACACAAATCCAAATTAATGGCAGAAGCCTGCTTCAACTGTGGGCAA
TTCGGACATATAGCCAAAGATTGCTGCTTTAAGTGTGGCAGGGAAGGCCACCTAGCAAAA
CAGTGCCCCATCAGAACAGTAATGGTCCATGGTCAGCCGGTGTCCATGCTCCTGGACACA
GGGGCAGATGACACCATTGTAGGGGGATTAGGGGGAAGAAACTGCTTAAAAGTTGGACTC
AAAGCAGGGAAAGAAGGGCCAATGGTAAAACAATGGCCATTGTCCAAGGAAAAAATAGAA
GCTCTAGAAGAAATTACTCAGAGAATGTTAAAGCTGGGACAATTAGAAGAAACAGGGCCT
CAAAATCCATACAATAGCCCAGCATTTGCTATAAGGAAAAAGGACAAATCCAAATGGAGA
ATGCTAATAGACTTCAGAAAGCTCAATGAGGCCACACAAGACTTCTCAGAAGTCCAGACA
GGGATCCCGCACCCATCAGGGCTTTCTAAAAAGGCTCACGTCACCATAGTAGACATGCAA
GATGCCTTTTACAGTATCCCACTCTATGAGGAGTTTAGGCCTTACACAGCCTTCTCAGTT
CCTAGTGTAAATAACCTAGGGCCCGCGAAGAGGTATCAATTCAAGGTCCTGCCCCAAGGG
TGGAAGGGGTCCCCCACAATTTTTCAAGCAACAACTGCAAAATTATTAGAGCAAATCAGG
AAAGAAAATCAGGATGCATTAATAGTACAATATATGGATGACCTACTCATAGGGTCAGAC
AGAGAAATAGGGGAACATAGGAGGCTGGTCAAAAGAGTTAGAGACCTCCTAACAAGCAAA
GGGATACAAACCCCAGAAGAAAAGCATCAGCAAGACTACCCAGTAGAGTGGCTAGGGTAT
GAGTTACACCCAGGGGGTTGGAGAATCCGGCCAGTAGAACTAACAGTAAATGAGATTCAG
AAACTAGTAGGAAAATTGAATTGGGCAGCACAGATATACTCAGGAATCAAGACCAAACAT
CTGTGCAAATGTATCAGAGGAGTAAAAGCCCTTACAGAAACAGTAGAACTTACCGAGCAG
GCTCAGTTAGAGTTGGCAGAAAACAGGGAGATCATGAAACAAGAGGTCAAAGGAGCATAC
TATGATCCAGAAAAACCATTAATTCTGGAAATATTAGTCTGTTGGGGAAAGACCCCTATA
CCGGTGGTCAAGGAGCAGTGGGACCACTGGTGGGCAGAATCATGGCAGACTACATGGGTT
CCAACCTATTATGTTGATGGGACCAACCAAAAGGCAGAATTGCAGGCTATATTAATGGCC
CTGACAGATGGACCACCAAAAATGAACATAGTGACAGATTCCCAGTATGCCCTGGGTATC
ATCATCATACAACAGTTGCTCACCAAAGAAGCAATATACCTGTCCTGGGTACCAGCCCAT
AAAGGAATAGGGGGAAACCAGGAAGTAGACGCCATAGAAGACCATGATAAATATCACTCC
AATTGGAAATATTTGAGGGACAAATATAATATACCCACACTTCTTGCCAAGGAAATAGTA
AACAGATGCTCAGCATGCGGTCAAGTCAATGCAGACATAGGGGTATGGCAAATGGACTGC
ACCCATTTAGAAGGAAAAATCATTCTAGTAGCAGTACATGTAGCCAGTGGTTTTATATGG
GCTAGAATTATTTCCCAAGAAAATGGCAGGCTAACAGCATTAGAGCTGTTAAACTTAGCA
GCAACATGGCCCATAACACAGATCCACACAGACAATGGTACCAACTTCACCAGTAAGGAA
TTCCAAGCAGTTGCATGGTGGGCAGGCATAGAACACAGTACAGGTGTTCCTTATAACCCA
CAGAGCCAAGGGGTAGTAGAAAATGCTAATAAGCAATTAAAGGAGACCATTAACAAAGTC
AGAGAAGAAGTCCAGTACCTAGAGACAGCAGTAGCACAAGCAGTCTTCATTTTAAATAAT
AAAAGAAAGGGAGGAATAGGGGATATGACTCCCACAGAAAGGTTAGTCGGTGAAGGAGCA
ATAGTAATC
>SIVsm
GACATTAATCAGATGCTTAATTGTGTAGGTGAACATCAGGCAGCCATGCAAATTATCAGA
GAAATAATTGAGGAAGCAGCAGACTGGGACCTACAACACCCAATAGCAGGGTGGATCCAG
GTTAAACAAGGTCCAAAGGAGCCCTTTCAAAGTTATGTAGATAGGTTCTACAAAAGTTTG
AGAGCAGAGCAGACAGATCCGGCAGTGAAGAATTGGATGACACAAACACTGCTGATTCAG
AACGCCAACCCTGATTGCAAACTAGTATTACTAGAAGAGATGCTAACAGCCTGTCAAGGG
GTAGGAGGCCCAGGACAGAAGGCCCGCCTCATGGCAGAGGCCTGTTTTAACTGTGGAAAG
ACAGGACACTCTGCGAGACAGTGCTGCTGGAAATGTGGGGAAGAAGGACGTATTCAGGCC
AACTGCCCAGTAGTCAGAGCACTAATAGAGGGTCAGCCCCTAGAGGTTCTACTGGACACA
GGGGCAGACGACTCCATAGTAGGGGGGATTGGAGGAAGAAATATTCTAAAAGTAAAGTTG
AAGGAGGGAATGGATGGGCCAAGATTAAAACAATGGCCCTTATCTAAGGAAAAGATACAA
GCATTAACAGAGATCTGCGAGAAAATGGAAAAGGAGGGACAATTGGAACGAGCCCCTCCT
ACAAATCCTTATAATACACCGACCTTTGCTATTAAGAAAAAGAATAAGGACAAGTGGAGA
ATGCTCATAGATTTCAGAGAATTAAACAAAATGACACAAGAATTCACAGAAGTACAGCTG
GGTATCCCACATCCGGCAGGCCTAAAGGAAATGGAAAGGATAACAGTGCTAGATATAGGG
GATGCCTATTTTTCAGTACCCCTAGACCCGGAATTTAGACAATACACAGCATTCACTATA
CCATCAGTGAACAACCAAGAACCAGGAAAGAGGTATATTTACAAGGTCCTGCCACAAGGA
TGGAAGGGATCTCCTGCAATTTTCCAGGCAACCATGAGGCAGGTATTAGAACCCTTCAGA
AAAGCTAACCCAGATGTGCTTCTCGTCCAGTATATGGATGATTTACTAATTGGCAGTAAC
AGAGGCCTAACAGAGCATGACAAAATGGTAACACAGTTAAGAGACATGCTCAACAATCTG
GGGTTCAGTACCCCAGAAGACAAGTTTCAAAAGAATCCACCATTACAGTGGATGGGATAT
TTGTTATACCCCAAGAAGTGGAAATTACAGAAAATAGAACTCACAGTAAATGACATACAA
AAACTAGTGGGAGTTCTAAATTGGGCAGCACAGATATATCCAGGGATTAAAACAAAAAAC
CTGTGCAAAATGATCAGAGGGAAAATGACTCTGACAGAAGAAGTTCAGTGGACAGAATTA
GCAGAAGCAGAATTGGCAGAGAATAGAATTATTCTAAATCAAGAGCAGGAAGGAAGATAT
TACAGAGAAGATGAACCGCTAGAAGCAACGGTTCTAGTGATATGGGGAAAGACACCACTT
CCAGTAGAAAGGGAGGTTTGGGATCAATGGTGGACAGATTATTGGCAAGCTACTTGGATT
CCAGTATATTACATTGATGGCACCAATCAGCAAGCAGAGCTGCAGGCCCTGTTATTGGCC
TTGAAAGATTCTCCAAGTAAGGTCAATGTAGTAACGGACTCACAGTATGTCTTGAACATA
ATAATTATTGAACAACTAGTTCAGAAAGAAGCAGTATACATAGGATGGGTTCCAGCTCAT
AAAGGCATAGGAGGGAACAATGAGGTAGACGCACAAGAAGACCATGACAAATATCATAGC
AATGTAAAGGAGTTAGCTCAGAAATATAACATCCCACAATTAGTAGCTAAACAGATAGTA
AATGCTTGTAACAAATGCGGTCAGACAAATGCAGAGGTAGGCACATGGCAGATGGACTGC
ACCCACTTAGAAGGAAAGGTTATCATAGTAGCAGTACATGTGGCTAGTGGCTTTATAGAA
GCAGAGGTAATACCTAGGGAAACAGGAAGACAGACAGCATTGTTCCTCTTAAAAATAGCA
TCAAGATGGCCTATAAAGCATCTGCATACAGACAACGGTGCCAATTTCACCTCCCAGGAG
GTGAAGATGGTAGCATGGTGGTTAGGAGTGGAACAGTCCTTTGGAGTACCGTACAACCCA
CAAAGTCAGGGAGTAGTAGAAGCCATGGACTTACATCTTAAGAAAAACATAGATAAAATA
AGGGAACAAGCAGAGTCAGTAGAGACCCTAGTACTAATGGCAGCACATTGCATGAATTTT
AAAAGAAGGGGAGGAATAGGGGATATGACTCCTGCAGAAAGAATAGTAGGAGAAGGGGCT
GTTGTAATT
>SIVsmm
GACATCAATCAAATGCTAAATTGTGTAGGAGAGCATCAGGCAGCCATGCAAATTATTAGA
GAAATTATAGAAGAAGCTGCTGATTGGGATTTACAACACCCGATTGCAGGATGGATCCAA
GTGAAACAAGGACCAAAAGAGCCATTTCAAAGCTATGTAGATAGATTCTACAAGAGCTCA
AGAGCTGAACAAACAGACCCGGCAGTGAAAAGTTGGATGACTCAAACACTGCTGATTCAA
AATGCCAACCCGGACTGTAAATTGGTGCTCTTAGAAGAAATGTTGACAGCCTGTCAGGGA
GTAGGAGGGCCAGGACAAAAAGCTAGACTAATGGCAGAGGCATGTTGGAACTGTGGAAAG
GAAGGACACTCTGCAAGACAATGCTGCTGGAAGTGTGGAAAAGCAGGCCATGTTATGGCT
AAATGCCCAATAGTCACGGCCTACATTGAAGAACAGCCCGTAGAAGTATTATTAGATACA
GGGGCTGATGATTCAATTGTAGGAGGAATAGGAGGCAGAAATCTGCTAAAAGTAACACTA
AAACCAGGAAAAGATGGACCAAAATTAAGACAGTGGCCGCTATCAAAGGAAAAGATAATT
GCATTGAGAGAAATCTGTGAAAAAATGGAGAAAGATGGCCAGTTAGAGGAAGCCCCTCCA
ACCAATCCATATAACACCCCTACATTTGCTATAAAGAAGAAAGACAAGAATAAATGGAGG
ATGCTAATAGATTTTAGAGAATTAAACAAGGTCACTCAAGATTTTACAGAAGTACAGTTA
GGGATACCACACCCTGCAGGACTAGCAAAGAGAAGAAGGATCACAGTGTTGGATGTAGGT
GATGCATATTTCTCCATACCTTTAGATGAAGAATTCAGGCAATACACTGCCTTTACCTTA
CCATCGGTAAACAATGCAGAACCAGGAAAAAGATACATCTATAAGGTATTACCTCAAGGG
TGGAAAGGATCACCAGCTATTTTTCAGCATACTATGAGAAATGTCTTAGAACCCTTTAGA
AAAGCAAATCCAGATGTGACCCTGATCCAATACATGGATGACATCTTAATAGCTAGTGAT
AGAACAGATTTAGAACATGACAGGGTAGTTTTACAGTTAAAGGAACTTCTGAACAGTATA
GGATTTTCCACCCCAGAAGAGAAGTTCCAGAAAGATCCCCCATTCCAGTGGATGGGATAT
GAATTGTGGCCCACCAAATGGAAACTGCAAAAAATAGAGTTGACAGTAAATGATATACAA
AAATTAGTAGGAGTGCTAAATTGGGCAGCACAAATTTATCCAGGAATAAAGACTAAACAT
CTTTGCAGATTAATCAGAGGAAAAATGACTTTAACAGAAGAGGTTCAGTGGACTGAGATG
GCAGAGGCAGAATATGAAGAAAACAAGATAATTCTCAGTCAAGAACAAGAAGGATGTTAC
TATCAGGAGGGAAAGCCACTAGAGGCAACAGTAATAGTAATTTGGGGACAGGTGCCGTTG
CCAGTAGAGAGAGAAATTTGGGAACAATGGTGGACAGATTATTGGCAAGTAACCTGGATA
CCAACATTTTATGTAGATGGAACCAATCAACAAGCAGAGTTGGAAGCCTTCTACCTAGCC
TTAGCAGATTCAGGACCAAAAGCAAATATTATAGTAGATTCCCAATATGTTATGGGCATA
GTAATAATAGAGGAAATGATTAAAAAGGAAGCAATTTATGTAGCATGGGTACCTGCACAT
AAAGGAATAGGAGGAAATCAAGAAGTAGATGCGCAGGAAGAGCATGAAAAATACCATAGC
AATGTAAAAGAATTAGTATTCAAATTTGGTTTACCTAGGCTAGTAGCAAAACAGATAGTA
GACACATGTGATAAATGCGGACAAGTAAATGCAGAACTAGGGACTTGGCAAATGGACTGT
ACACACCTAGAGGGCAAAATAATTATAGTTGCAGTACATGTGGCTAGTGGATTCATAGAG
GCAGAAGTAATCCCGCAGGAAACAGGAAGACAAACAGCACTGTTTCTGCTAAAATTAGCC
AGCAGATGGCCCATCACACATCTGCATACTGATAATGGTGCCAATTTCACATCACAAGAA
GTGAAAATGGTTGCTTGGTGGGCAGGGATTGAACAGACCTTTGGGGTACCTTATAATCCA
CAGAGCCAAGGGGTAGTGGAAGCGATGAACCATCATCTAAAAACCCAAATAGATAGAATT
AGAGAACAGGCAAATTCAATAGTTTCTATAGTACTAATGGCAGTTCATTGCATGAATTTT
AAAAGAAGGGGAGGAATAGGGGATATGACTCCAGCAGAAAGATTAGTCGGGGAAGGAGCA
GTCATCCTA
>SIVsun
GACATCAATGTGATGCTGAATGCCATAGGGGAGCATCAAGGAGCTATGCAGATGATAAAA
GATCATATAGAGGAAAGTGCAGAATGGGACAGAATGCACCCTATAGCAGGGTGGGTCATA
ATTAGACAGGGACCAAAAGAGCCTTTCAGAGACTATACAGATAGGTTCTTCAAGGCTTTA
AGAGCAGAATCAGGCTCAGAGGAAGTAAAAGAGTGGATGAAAGAGAAAATGCTAGTGCAA
AATGCAAACCCAGATTGTAAATTGGTAATATTAGAGGAGATGATGAGAGCCTGCCAAGGG
GTTGGGGGGCCGAGCCATAAAGGAAAGATCCTGGCAGAAGCATGTTTTAATTGTGGTAAA
CCAGGACATCTAGCAAATCAGTGCTGCTGGAAATGTGGAAAGATGGGACATAAACAAGCT
CAATGCCCCTTAGAGAAGGTCTTCATTAATGGGCAACCTGTGACTGCTTTATTGGACACG
GGAGCAGATGACACAATAGTGGGTGGTATAGGGGGAAGAAATATTCTTAAAGTTAAGTTA
AAAGAAGGGGCCGCTGGACCAAAAGTGAAACAATGGCCCCTGTCAAGGGAGAAAATAGAA
GGCCTACAGAAAATTTGTGATAGATTGGAAGCAGAAGGAAAGATTAGCAGGGCAGACCCA
GGGAACCCTTATAACACACCAATTTTTGCTATAAAGAAGAAAGACAAAAATGAATGGAGA
AAGTTAATAGATTTTAGAGTACTAAATGGTATGACTCAAGACTTTCATGAGTTACAGTTA
GGGATTCCTCATCCAGCAGGATTAAAGAAGTGTAAACAGATTACAGTAGTAGATGTGGGG
GATGCATACTTCTCAATACCATTGGATCCAGATTATAGAAAGTATACAGCATTCACAATA
CCGTCAGTAAATAATCAGGCACCAGGAAAAAGATATGTGTATAATGTCCTACCACAGGGC
TGGAAAGGAAGTCCTTGCATCTTTCAGGGAACGGTAGCGAGCCTCTTAGAGAAATTTAGA
AGACAGTATCCAGAAGTTCAATTGTACCAATACATGGATGATTTACTCATAGGATCTGAT
TATGAGAAAAAGAAGCATGAAGAAATAGTGAAACAATTGAGGCAGCTACTCATGGAATGG
AATTTAGAAACACCAGAGAAAAAATATCAGGGAGAGCCACCCTATAAGTGGATGGGGTAC
ATATTACACCCAGACAGATGGGAGATAGAGAAGATAAAATTAACAGTGAATGACATACAG
AAAATTGTAGGAGTTATCAATTGGGCTTCACAATTATATGAAGGGCTCAGAACAAAAGAA
TTATGTAAACTAATTAGAGGGAATAAACCATTAGCAGAGAAAGTAAAGATGACAGAAGAA
GCTAGGGAAGAATACCAGAGTAATCAGGAGGTATTACAGGAGTCAGTATCAGGCAGTTAC
TATGAACCAGATAAAGAATTAATTTGCAGAGTGATAGTTATATGGGGATTTGTGCCAGTA
CCCATACAAAGAGAGATATGGAGTCAGTGGTGGGCAGACTACTGGCAGTGTACATGGATC
CCTACCTACTATGTGGATGGAACCAATCAGCAAGCAGAACTAGAGGCTATAAAAATGGCC
TTGGAGGATAGTAGGAGCTCAGTTAATATAGTAACAGACTCACAGTATGCCTTAAGACTG
CTCATCGTAGAGCTCATAAGGCAAAAGGACCAGGTATACCTAGGTTGGGTACCGGCACAC
AAAGGAATAGGAGGAAATCAAGAAATAGATGCTGTAGAAGAACATGGGAAGTTCCATAAC
AATGCAGCCTCTTTGCAGGAGATGTTTGACATACCCCTAGTGGTAGCAAAGCAGATAGTC
AATGAATGTGCACAATGTGGACAAGTAGATGCCTCAGTGGGCATCTGGCAGATAGATTGC
ACCCACATGGAAGAAAAAGTCATAATAGTAGCGGTGCATGTGGCTTCAGGGTATATGGTA
GCAGAAGTACTACCCAATGAGCAAGGGAAGACAACAGCCACTTGGCTGTTAAAGCTCTGT
GCCATGTGGCCAGTAAAACAGATACATACAGATAATGGGCCAAATTTCATCAGTAAAGAT
GTGGAGGCAGTATGTTGGTGGTTAGGCATACAGCATACAACAGGGATACCTTACAACCCT
CAGAGTCAAGGAGTAGTGGAAGCAAAGAACAAGGTATTAAAACAAATTATCAGCAGAATT
AGAGAAGATGCACAGGAATTGAAAACTGCAGTACTCATGGCTCTGCACATTCATAATTTT
AAACAAAGGGGAGGACTAGGGGGAATGACAGCAGCAGAGAGGTTTATCGGGGAAGGAGCA
GTAGTCATC
>SIVtal
GACATCAATCAAATGCTTAATGCAGTAGGAGAGCATCAGGGGGCAATGCAGATCATAAAG
GACATCATTGAGCAGGCATCAGAGTGGGATCAGATGCATCCCATAGCAGGGTGGGTCATC
GTGAAACAAGGCCCCAGGGAACCATTCAAAGACTATGTAGACAGGTTCTACAGATGTCTT
AGGGCCGAACAAACAGATCAGGCAGTAAAAAATTGGATGACACAGACGCTGTTGGTCCAG
AATGCTAACCCAGAGTGCAAGGCCATCTTATTAGAAGAAATGCTCCAGGCCTGTCAAGGG
GTAGGAGGACCCCAGCATAAGAGCAGGCTTATGGCAGAAGCTTGTTATAACTGTGGAAAA
TTTGGCCATATAGCAAAGAACTGCTGCTATAAGTGTGGCAAACCAGGCCACATAGCAAAA
CAATGCCCAATAGTCAAAGTGCTGATAGAAGGACAAGAGGTGGAGGTACTCCTAGACACA
GGAGCAGATGACACAATTGTAGGGGGATTGGCAGGAAGAAATTTTTTAAAGGTTAAATTA
AAAGAGGGTAAGGAACCCCCCAAAATCAAGCAATGGCCCTTAACCAGAGAAAAAATAGAA
GGGCTACAAATCATCATAGACGACATGGTGAAGGCAGGACAGTTAGAGGAGGTTGGACCG
GAAAATCCATATAATTCTCCAGTGTTCGCTATCAGAAAGAAGGACAAAACTCAATGGAGA
ATGCTCATAGACTTCCGCGCCCTAAATCAAGCAACCCAAGACTTCGCGGAAGTACAACAG
GGGATACCTCACCCCTCAGGCCTGCCTCAGATGAAGCAAATAACGGTCCTAGACATGAAG
GATGCCTATTACAGCATCCCCTTAGACCCAGACTTCTCACAGTACACAGCCTTCACCATC
CCGTCTCTGAACAATGATAGGCCAGGAAGAAGATATCAATTCAAGGTGCTACCCCAAGGA
TGGAAGGGTTCGCCCACCATCTTCCAACATACCTCGGATCAATTATTGAGGAAATTCAGG
GACAAGTACCCTCAGGTAGCACTCTTTCAATACATGGATGACCTATTGGTAGGAAGCAAT
GAGAGCTTGGAGGAACATAGAAGGATAGTAGGAGAACTAAGAGCTCTCTTAAACAAGGTA
GGGATCCAGACCCCAGAGGCTAAATACCAAGACAAACCGCCCATTAAATGGCTAGGGTAT
GAATTGTATCCAGATAAGTGGAAAGTACAGCCTATTGAATTGACAGTCAATGAGTTACAG
AAGTTAATAGGAAAACTTAATTGGGCATGCCAAATATATTCTGGTATTAAAACAAAGGCC
CTCTGCAGGTACCTCAGGGGAGTAAAAGGACTTCTAGAAGAAGTACAGTTATCAGAGGAA
GCAGAGGCAGAATTAGCAGAAAACAGGGAAATCTTAGCAGAAGAAACTCACGGTACATAT
TACCAGGAAGGAGAGCCCCTGGAGGCAGAACTGATAGTCTTTTGGGGGCAGGTACCAATC
CCAGTGGTCAAGGAGGAATGGGAACAGTGGTGGACAGAACACTGGCAATGCTCATGGATA
CCCACGTATTACGTAGACGGTACCAACCAAAAGGCAGAATTGGAAGCAGTACTATTGGCA
CTCAAAGATTCAGGGCCCAAGGTAAATATAGTCACAGACTCTCAGTATGTCTATGGCATA
TTGATTATCCAGCTACTACTAAGCAAGGAGGCAGTCTACTTGGCTTGGCTGCCGGCCCAC
AAAGGCATAGGAGGAAATGAACAGGTGGATGCACAAGAAGAACATGAGAGATACCATAAT
AATTGGAGGGATCTTAAGGCAAGATTTAAGTTACCCACCATAGTAGCCAAGGCTATTATA
GAAGCATGCCCCAAATGTGGACAGAACAATGCAGCTGTAGGGACATGGCAAATGGATTGC
ACCCATTTGGAGGGACAAATCATCTGTGTAGCAGTACACGTGGCCAGTGGGTACATAGAG
ACTAAGATTCTGCCAAGGGAGACGGGGCGGGAGACCGCCCTCTTTCTCTTACAAGTGGCC
AGCAGATGGCCTATAAGCCACCTGCATACAGACAATGGGCCAAACTTTGTCTCAGCAGAA
ATGCAGGCCATGGTATGGTGGCTCAAAATAGAGCACTCCGCAGGAGTTCCATATAATCCT
CAATCCCAGGGAGCAGTAGAAAACAAAAATAAACAGCTCAAGAAGACAATCACACAAATT
AGGGATGAAGTACAATACCTGTCCACAGCAGTGGCACAGGCGACTTTCATTTTGAATTAT
AAAAGAAGAGGGGGATTAGGGGATATGTGCCCAGCAGAAGCAATAATTGGAGAAGGAGCG
GTTGTCTTG
