# Supplementary material for: Parallel Germline Infiltration of a Lentivirus in Two Malagasy Lemurs
Source: PLoS Genet. 2009 Mar 20;5(3):e1000425. doi: 10.1371/journal.pgen.1000425 (PMC2651035; doi:10.1371/journal.pgen.1000425)
Supplement: Dataset S3 — Alignment (in fasta format) of the LTR fragments sequenced in the various species of lemurs. Ambiguous regions were removed. Sequences were deposited in Genbank (see Materials and Methods for accession numbers). CME = Cheirogaleus medius. MMU = Microcebus murinus. MTA = Microcebus tavaratra. MMY = Microcebus myoxinus. MRA = Microcebus ravelobensis. MSA = Microcebus sambiranensis. MGR = Microcebus griseorufus. (0.01 MB TXT) [file pgen.1000425.s012.txt]

>MMU-ABDC01505939
------------------------------------------------------------
------------------TACAGGAA-CCACAACCGCAGACTGTCTTTCACACCTTTACA
ACTTACACAAGGACTTTGCTTTCTATTTGGGGAAGGGGGACTACTTCAGTACTTGGGGCT
TGGGGAGGGCTTGGGGAGCATATATAAGCCTGAGGTTGCCTAACCTCGAGGCCCCCTCAC
ACATCTCTGGGTCCG
>MMU-ABDC01306160
AGCTGAGCACCCAGGTGACTGTGTACCAACGAG--GTGCGAAAAGCCAACGAGAGGTGCG
AAAGGTGCTGTGTGAGCATACAGGAAACCACAACCGCAGACTGTCTTTCATACCTTTGCA
GCTTACACAAGGACTTTGCTTTCTATTTGGGGAAGGGGGGCTACTTCAGTACTTGGGGCT
TAGGGAGGGCTTGGGGAGCATATATAAGCCTGAGGTTGCCTAACCTCGAGGCCCCCTCAC
ACATCTCCGGGTCTG
>MMU-ABDC01341005
AGCTGAGCACCCAGGTGACTGTGTACCAACGAG--GTGCGAAAAGCCAAGGAGAGGTGCG
AAAGGTGCTGTGTGAGCATACAGGAA------ACCGTAGACTGTCTTTCACACCTTTACA
GCTTACACAGGGACTTTGCTTTCTATTTGGGGAAGGGGGGCTACTTCAGTACTTGGGGCT
TGGGGAGGGCTTGGGGAGCATATATAAGCCTGAGGTTGCCTAACCTCGGGGCCCCCCCAC
ACATCTCCGGGTCCG
>MMU-ABDC01454290
AGCTGAGCACCCAGGTGACTGTGTACCAACGAG--GTGCGAAAAGCCAACGAGAGGTGCG
AAAGGTGCTGTGTGAGCATACAGGAAACCACAACCGCAGACTGTCTTTCACACCTTTACA
ACTTACACAAGGACTTTGCTTTCTATTTGGGGAAGGGGGACTACTTCAGTACTTGGGGCT
TGGGGAGGGCTTGGGGAGCATATATAAGCCTGAGGTTGCCTAACCTCGAGGCCCCCTCAC
ACATCTCTGGGTCCG
>MMU-ABDC01361523
AGCTGAGCGCCCTGGTGACTGTGTACCAACGAGAGGTGCGAAAAGCCAGTGAGAGGTGCG
AAAGGTGCAGTCTGAGCAGACAGGAAACCGCAACCGCAGACTATCTCTCAC--CTTTGCA
GCTTACACAAGGACGTTGCTTTCTATTTGGGGAAGGGGGGCTACTTCAGTACTTGGGGCT
TAGGGAGGGCTTGGGGAGCATATATAAGCCTGAGGTTGCCTAGCCTCGGGGCCCCCTCTC
ACATCTCTGGGTCCG
>MMU-ABDC01457045
AGCTGAGCACCCTGATGACTGTGTACCAACGAGAGGTGCGAAAAGCCAGTGAGAGGTGCG
AAAGGTGCAGTCTGAGCATACAGGAAACCGCAACCGCAGACTATCTCTCAC--CTTTGCA
GCTTACACAAGGACTTTGCTTTCTATTTGGGGAAGGAGGGCTACTTCAGTACTTGGGGCT
TAGGGAGGGCTTGGGGAGCATATATAAGCCTGAGGTTGCCTAGCCTCGGGGCCCCCTCTC
ACATCTCTGGGTCCA
>MMU-ABDC01486581
AGCTGAGCACCCTAATGACTGTGTACCAACGAGAGGTGCAAAAAGCCAATGAGAGGTGTG
AAAGGTGCAGTCTAAGCATACAGGAAACCGCAACCGCAGACTCTCTCTCAC--TTTTACA
GCTTACACAAGGACTTTGCTTTCTATTTGGGGAAGGGGGGCTACTTCAGTACTTGGGGCT
TAGGGAGGGCTTGGGGAGCATATATAAGCCTGAGGTTGCCTAGCCTCGGGGCCCCCTCTC
ACATCTCTGGGTCTG
>MMU-ABDC01159233
AGCTGAGCACCCAGGTGACTGTGTACCAACGAG--GTGCGAAAAGCCAACGAGAGGTGCG
AAAGGTGCTGTGTGAGCATACAGGAAACCGCAACCACAGACTGTCTTTCACACCTTTGCA
GCTTACACAAGGACTTTGCTTTCTATTTGGGGAAGGGGGGCTACTTCAGTACTTGAGGAA
TGAGGAGGGCTTGGGGAGCATATATAAGCCTGAGGTTGCCTAACCTCGGGGCCCCCTCAC
GCATCTCTGGGTCCG
>MMU-ABDC01501173
AGCTGAGCACCCAGGTGACTGTGTACCAACGAGAGGTGCCAAAAGCCAACGAGAGGTGAG
AAAGGTGCAGTGTGAGCATACAGGAAAACGCAACCGCAGACTGTCTTTCACACCTTTGCA
GCTTACACAAGGACTTTGCTTTCTATTTGGGAAAGGGGGGCTACTTCAGTACTTGGGGCT
TAGCGAGGGCTTGGGGAGCATATATAAGCCTGAGGTTGCCTAACCTCGGGGCCCCCTCAC
GCATCTCTGGGTCCA
>CME1      
AGCTGAGCGCCCAGGTGACTGTGTACCAACGAGAGGTGTGAAA-----------------
---GGTGCAGTGTGAGCATACAGGAAACCGCAACCGCAGACTGTCTTTCAC--CTTTGCA
GCTTACAGAAGGACTTTGCTTTCTATTTGGGAAAGGGGGGCTACTTCAGTGCT-------
---GGAGG-CTTAGGG---ATATATAAGCCCGAGGTTGCCTAGCCTCGGGGCCGCCTCAC
--ATCTCCGGATCTG
>CME2      
AGCTGAGCGCCCTGGTGACTGTGTACCAACGAGAGGTGTGAAA-----------------
---GGTGCAGTGTGAGCATACAGGAAACCGCAACCGCAGACTGTCTTTCAC--CTTTGCA
GCTTACAGAAGGACTTTGCTTTCTATTTGGGAAAGGGGGGCTACTTCAGTGCT-------
---GGAGG-CTTAGGG---ATATATAAGCCCGAGGTTGCCTAGCCTCGGGGCCGCCTCAC
--ATCTCCGGATCTG
>CME3      
AGCTGAGCGCCCTGGTGACTGTGTACCAACGGGAGGTGTGAAA-----------------
---GGTGCAGTGTGAGCATACAGGAAACCGCACCCGCAGACTGTCTTTCAC--CTTTGCA
GCTTACACAAGGACTTTGCTCTCTATTTGGGGAAGGGGGGCTACTTCAGTACTTGGGGCT
TAGGGAGGGCTTGG---GCATATATAAGCCCGAGGTTGCCTAACCTCGGGGCCGCCTCAC
--ATCTCCGGGTCTG
>CME4      
AGCTGAGCGCCCTGGTGACTGTGTACCAACGAGAGGTGTGAAA-----------------
---GGTGCAGTGTGAGCATACAGGAAACCGCACCTGCAGACTGTCTTTCAC--CTTTGCA
GCTTACACAAGGACTTTGCTCTCTATTTGGGGAAGGGGGGCTACTTCAGTACTTGGGGCT
TAGGGAGGGCTTGGGGAGCATATATAAGCCCGAGGTTGCCTAGCCTCGGGGCCGCCTCAC
--ATCTCCGGGTCTG
>MTALTR1   
AGCTGAGCGCTCTGGTGACTGTGTACCAACGAGAGGTGCGAAAAGCCAATGAGAGGTGCA
AAAGGTGCAGTCTGGGCATACAGGAAACCGCAACCGCAGACTATCTCTCAC--CTTTACA
GCTTACACAAGGACTTTGCTTTCTATTTGGGGAAGGGGGGCTACTTCAGTACTTGGGGCT
TAGGGAGGGCTTGGGGAGCATATATAAGCCTGAGGTTGCCTAGCCTCGGGGCCCCCTCTC
ACATCTCCGGGTCAG
>MTALTR2   
AGCTGAGCACCCAGGTGACTGTGTACCAACGAG--GTGCAAAAAGCCAAGGAGAGGTGCG
AAAGGTGCTGTGTGAACATACAGGAAACCGCAACCGCAGACTGTCTTTCACACCTTTGCA
GCTTACACAAGGACTTTGCTTTCTATTTGGGGAAGGGGGGCTACTTCAGTACTTGGGGCT
TAGGGAGAGCTTGGGGAGCATATATAAGCCTGAGGTTGCCTAACCTCGGGGCCCCCTCAT
GCATCCCTGGGTCCG
>MTALTR3   
AGCTGAGTGGCCTGGTGACTGTGTACCAACGAGAGGTGCGAAA-----------------
---GGTGCAGTCTGAGCATACAGGAAACCGCAACCGCAGACTGTCTTTCAC--CTTTGCA
GCTTACACAAGGACTTTGCTTTCTATTTGGGGAAGGGGGGCTACTTCAGTACTTGGGGCT
TAGGGAAGGCTTGGGGAGCATATATAAGCCTGAGGTTGCCTAGCCTCGGGGCCCCCTC--
---------------
>MMYLTR3   
AGCTGAGCACCCTGATGACTGTGTACCAACGAGAGGTGCGAAAAGCAAGTGAGAGGTGCG
AAAGGTGCAGTCTGAGCATACAGGAAACCGCA-CCGCAGACTATCTCTCAC--CTTTGCA
GCTTACACAAGGACTTTGCTTCCTATTTGGGGGAGGGGGGCTACTTCAGTACTTGGGGCT
TAGGGAGGGCTTGGGGAGCATATATAAGCCTGAGGTTGCCTAGCCTTGGGGCCCCCTCTC
ACATCTCCGGGTCCG
>MMYLTR4   
AGCTGAGCACCCAGGTGACTGTGTACCAACGAGAGGTGCGAAAAGCCAAGGAGAGGTGCG
AAAGGTGCTGTGTGAGCATACAGGAAACCGCAACCGCAGACTGTCTTTCACACCTTTGCA
GCTTACACAAGGACTTTGCTTTCTATTTGGGGAAGGGGGGCCACTTCAGTACTTGGGGCT
TAGGGAGGGCTTGGGGAGCATATATAAGCCTGAGGTTGCCTAGCCTCGGGGCCCCCTCTC
ACATCTCCGGGTCCG
>MMYLTR5   
AGCTGAGCACCCAGGTGACTGTGTACCGACGAGAGGTGTGAAAAGCCAACGAGAGGTGCG
AAAGGTGCTGTGTGAGCATACAGGAAACCGCAACCGCAGACTGTCTTTCACACCTTTGCA
GCTTACACAAGGACTTTGCTTTCTATTTGGGGAAGGGGGGCTACTTCAGTACTTGGGGCT
TAGGGAGGGCTTGGGGAGCATATATAAGCCTGAGGTTGCCTAACCTCGAGGCCCCCTCAC
ACATCTCCGGGTCCG
>MMYLTR6   
AGCTGAGCACCCAGGTGACCGTGTACCAGCGAGAGGTGCGAAA-----------------
---GGTTCTGTGTGAGCATACAGGAAACCGCAACTGCAGACCGTCTTTCACACCTTTGCA
GCTTACACAAGGACTTTGCTTTCTATTTGGGGAAGGGGGGCTACTTCAGTACTTGGGGCT
TAGGGAGGGCTTGGGGAGCATATATAAGCCTGAGGTTGCCTAACCTTGGGGCCCCCTCTC
ACATCTCTGGGTCCG
>MGRLTR1   
AGCTGAGCACCCAGGTGACTGTGTACCAATGAG--GTACGAAAAGCCAACGAGAGGTGCG
AAAGGTGCTGTGTGAGCATACAGGAAACCGCAACCGCAGACTGTCTTTCACAACTTTACA
GCTTACACAAGGACTTTGCTTTCTATTTGGGGAAGGGGGGCTACTTCAGTACCTGGGGCT
TGAGGAGGGCTTGAGGAGCATATATAAGCCTGAGGTTGCCTAACCTCGGGGCCCCCTCAC
GCATCTCTGGGTCCG
>MGRLTR2   
AGCTGAGCACCCAGGTGACTGTGTACCAAAGAGAGGTGCAAAAAGCCAACGAGAGGTGCG
AAAGGTGCAGTGTGAGCATACAGGAAACTGCAACCGCAGACTGTCTTTCACACCTTTGCA
GCTTACACAAGGACTTCGCTTTCTATTTGGGGAAGGGGGGCTACTTCAGTACTTGGGGCT
TAGGGAGGGCTTGGGGAGCATATATAAGCCTGAGGTTGCCTAATCTCGGGGCCCCCTCTC
ACATCTCTGGGTCCC
>MGRLTR4   
AGCTGAGCGCCCTGGTGACTGTGTACCAACGAGAGGTGCGAAAAGCCAGTGAGAGGTGCG
AAAGGTGCAGTCTGAGCATACAGGAAACCGCAACGGCAGACTATCTCTCAC--CTTTGCA
GCTTACACAAGGACGTTGCTTTCTATTTTGGGAAGGGGGGCTACTTCAGTACTTGGGGCT
TAGGGAGGGCTTGGGGAGCATATATAAGCCTGAGGTTGCCTAGCCTCAGGGCCCCCTCTC
ACATCTCCGGGTCCG
>MGRLTR5   
AGCTGAGCACCCTGATGACTGTGTACCAACAAGAGGTGCGAAAAGCCAGTGAGAGGTGCG
AAAGGTGCAGTCTGAGCATACAGGAAACCGCAACGGCAGACTATCTCTCAC--CTTTGCA
GCTTACACAAGGACGTTGCTTTCTATTTTGGGAAGGGGGGCTACTTCAGTACTTGGGGCT
TAGGGAGGGCTTGGGGAGCATATATAAGCCTGAGGTTGCCTAGCCTCAGGGCCCCCTCTC
ACATCTCCGGGTCCG
>MRALTR3   
AGCTGAGCACCCTGATGACTGTGTACCAATGAGAGGTGCGAAAAGCCAGTGAGAGGTGTG
AAAGGTGCAGTCTGAGCATACAGGAAACCGCAACCACAGACTATCTCTCAC--CTTTGCA
GCTTACACAAGGGCTTTGCTTTCTATTTGGGGAAGGGGGGCTACTTCAGTACTTGGGGCT
TAGGGAGGGCTTGGGGAGCATATATAAGCCTGAGGTTGCCTAGCCTGGGGGCCCCCTCTC
ACATCTCCGGGTCCG
>MRALTR4   
AGCTGAGCACCCAGGTGACTGTGTACCAACGAG--GTGCGAAAAGCCTACGAGAGGTGC-
--------TGTGTGAGTATACAGGAAACCACAACCGCAGACTGTCTTTCACACCTTTACA
GCTTACACGAGGACTTTGCTTTCTATTTGGGGAAGGGGGGCTACTTCAGTACTTGGGGCT
TAGGGAGGGCTTGGGGAGCATATATAAGCCTGAGGTTGCCTAGCCTTGGGGCCCCCTCTC
ACATCTCCGGGTCCG
>MRALTR5   
AGCTGAGCACCCAGGTGACTGTGTACCAACGAG--GTGCGAAAAGCCAACGAGAGGTGTG
AAAGGTGCTGTGTGAGCATACAGGAAACCGCAACTGCAGACTGTCTTTCACACCTTTACA
GCTTACACAAGGACTTTGCTTTCTATTTGGGGAAGGGGGGCTACTTCAGTACTTCGGGCT
TGGGGAAGGCTTGGGGAGCATATATAAGCCTGAGGTTGCCTAACCTCGTGGCCCCCTCAC
GCATCTCCGGGTCCG
>MSALTR1   
AGCTGAGCACC-AGGTGACTGTGTACCAACGAGAGGTGCGAAAAGCCAACGAGAAGTGCG
AAAGGTGCTGTGTGAGCATACAGGAAACCGCAACCGCAGACTGTCTTTCACACCTTTGCA
GCTTACACAAGAATTTTGCTTTCTATT-GGGGAAGGGGGGCTACTTCAGTACTTGGGGCT
TAGGGAGGGCTTGGGGAGCATATATAAGCCTGAGGTTGCCTAACCTCGGGGCCCCCTCTC
ACATCTCTGAGTCTG
>MSALTR2   
AGCTGAGCGCCCTGGTGACTGTGTACCAACGAGAGGTGCGAAAAGCCAATGAGAGGTGCA
AAAGGTGCAGTCTGGGCATACAGGAAACCGCAACCGCAGACTATCTCTCAC--CTTTACA
GCTTACACAAGGACTTTGCTTTCTATTTGGGGAAGGGGGGCTACTTCAGTACTTGGGGCT
TAGGGAGGGCTTGGGGAGCATATATAAGCCTGAGGTTGCCTAACCTCGGGGCCCCCTCAC
GCATCTCTGGGTCCG
>MSALTR3   
AGCTGAGCACCCAGGTGACTGTGTACCAACGAG--GTGCGAAAAGCCAAGGAGAGGTGGG
GAAGGTGCTGTGTGAGCATACAGGAAACCGCAACCGCAGACTGTCTTTCACACCTTTACC
GCTTACACAAGGACTTTGCTTTCTATTTGGGGAAGGGGG-CTACTTCAGTACTTGGGGCT
TAGGGAGGGCTTGGGGAGCATATATAAGCCTGAGGTTGCCTAACCTCGGGGCCCCCTCAC
ACATCTCCGGGTCCG
>MSALTR4   
AGCTGAGCACCCAGGTGACTGTGTACCAACGAGAGGTGCGAAAAGCCAACGAGAGGTGCG
AAAGGTGCTGTGTGAGCATACAGGAAACCGCAACCGCAGACTGTCTTTCACACCTTTACA
GCTTACACAAGGACTTTGCTTTCTATTTGGGGAAGGGGGGCTACTTCAGTACTTGGGGCT
TAGGAAGGGCTTGGGGAGCGTATATAAGCCTGAGGTTGCCTAGCCTCGGGGCCCCCTCTC
ACATCTCCGGGTCCG
>MSALTR5   
AGCTGAGCACCCTGATGACTGTGTACCAACGAGAGGTGCGAAAAGCCAGTGAGAGGTGCG
AAAGGTGCAGTCTGAGCATACAGGAAACAGCAACCGCAGACTATCTCTCAC--CTTTGCA
GCTTACACAAGGACTTTGCTTCCTATTTGGGGAAGGGGGGCTACTTCAGTACTTGGGGCT
TAGGGAGGGCTTGGGGAGCATATATAAGCCTGAGGTTGCCTAGCCTCGGGGCCCCCTCTC
ACATCTCCGGGTCCG
