# Supplementary material for: Parallel Germline Infiltration of a Lentivirus in Two Malagasy Lemurs
Source: PLoS Genet. 2009 Mar 20;5(3):e1000425. doi: 10.1371/journal.pgen.1000425 (PMC2651035; doi:10.1371/journal.pgen.1000425)
Supplement: Dataset S4 — Alignment (in fasta format) of the ∼150 most conserved amino acids of the reverse transcriptase domain of a selection of various retroviruses. Ambiguous regions were removed. Accession numbers of the sequences are listed in Table S2. (0.01 MB TXT) [file pgen.1000425.s013.txt]

>RELIK     
PLTKEKLEGIKEITKRLLEEGKISPADPDNPWNTPIFVIRKKS-GKWRMLIDFRELNVTV
LDIGDAYFTIPLDKDFRQYTAFTIPEVNNQGPGHRYVWNCLPQGFVLSPLIYQSTLRDIL
EPWRQQHPEVDLYQYMDDIYIGTLNELQKLVGLLNW
>pSIV
PLTQEKYQALAEIVSKLEKEGKVSRAEVGNPYNTPVFAIKKKS-GKWRMLIDFRVLNVTI
LDIGDAYFTIPLDPTFKKYTAFTLIPPNNQGPARRFVFNCLPQGWVCSPAFYQRTMSDII
QPWKQAHPEVMLYVYMDDLLIGTLNEVQKLVGIINW
>EIAV      
PLTKEKLEGAKEIVQRLLSEGKISEASDNNPYNSPIFVIKKRS-GKWRLLQDLRELNMTV
LDIGDAYFTIPLDPEFRPYTAFTIPSINHQEPDKRYVWKCLPQGFVLSPYIYQKTLQEIL
QPFRERYPEVQLYQYMDDLFMGTLNDVQKLMGNITW
>EIAVLiao  
PLTKEKLLGAKEIVKKLLDEGKISEASDDNPYNSPIFVIKKKS-GKWRLLQDLRELNMTV
LDIGDAYFTIPLDPKFRQYTAFTVPSINHQEPDKRYIWNCLPQGFVLSPYIYQKTLQNIL
QAFRERHPDVQLYQYMDDLFIGTLNDVQKLMGNITW
>FIVsubC   
PLSNEKIEALTEIVERLEKEGKVKRADPNNPWNTPVFAIKKKS-GKWRMLIDFRELNVTV
LDIGDAYFTIPLDPDYAPYTAFTLPRKNNAGPGRRYVWCSLPQGWVLSPLIYQSTLDNII
QPFIRQNPQLDIYQYMDDIYIGTLNELQKLAGKINW
>FIVpallas 
PLSKEKIEALTEIVYRLEKEGKVKRADPNNPWNTPIFCIKKKS-GKWRMLIDFRTLNVTV
LDIADAYFTIPLDPDYAPYTAFTLPKINNSGPGERFVWCSLPQGWVLSPLIYQSTLNNIL
KPFREQHPEIDLYQYMDDIYIGTLNELQKLVGIINW
>FIVpuma   
PLSKEKIEALTEIVERLEKEGKVGRADPNNPWNTPIFCIKKKS-GKWRMLIDFRELNVTV
LDIGDAYFTIPLDPDYQPYTAFTLPSKNNQSPGRRYIWKSLPQGWILSPLIYRSTLDNIL
QPFRKRYEQIDIYQYMDDIYIGTLNELQKLIGKINW
>FIVPPR    
PLSNEKIEALTEIVERLEREGKVKRADPNNPWNTPVFAIKKKS-GKWRMLIDFRELNITV
LDIGDAYFTNPLDPDYAPYTAFTLPRKNNAGPGRRFVWCSLPQGWILSPLIYQSTLDNII
QPFIRQNPQLDIYQYMDDIYIGTLNELQKLAGKINW
>OMVV      
PLTQEKLEGLKEIVDKLEKEGKVGRAPPHWTCNTPIFCIKKKS-GKWRMLIDFRELNVTI
LDIGDAYFTIPLYEPYRPYTCFTMLSPNNLGPCTRYYWKVLPQGWKLSPSVYQFTMQEIL
RDWIAKHPMIQFGIYMDDIYIGTLNKLQKLVGDLVW
>CAEV      
PLTEEKLKGLTEIIDKLVEEGKLGKAPPHWTCNTPIFCIKKKS-GKWRMLIDFRELNVTI
LDIGDAYFTIPLYEPYREYTCFTLLSPNNLGPCKRYYWKVLPQGWKLSPSVYQFTMQEIL
EDWIQQHPEIQFGIYMDDIYIGTLNKLQKLVGELVW
>BIV       
PLTKEKYQALKEIVKDLLAEGKISEAAWDNPYNTPVFVIKKKGTGRWRMLMDFRELNLTA
IDIKDAYFTIPLHEDFRPFTAFSVVPVNREGPIERFQWNVLPQGWVCSPAIYQTTTQKII
ENIKKSHPDVMLYQYMDDLLIGTVNELQQLVGNCVW
>Jembrana  
PLTLEKYKALKEIVEELLKDGKISRTPWDNPFNTPVFVIKKKGGSKWRMLMDFRALNITA
IDIKDAYFTIPLDENFRQYTAFSVVPVNREGPLERYHWNVLPQGWVCSPAIYQTTTQEII
AEIKDRFPDIVLYQYMDDLLIGTVNELQQMIGNCVW
>SIVhoest  
PLSKEKIEGLQAICDRLEKEGKISPVDPGNPYNTPIFAIKKKDKNEWRKLIDFRKLNITV
VDIGDAYFSIPLDPDYRQYTAFTIPSLNNQEPGKRYQYNVLPQGWKGSPCIFQETVSGLL
AEFRKLNPDILLYQYMDDLFIGTVNEIQKLVGVLNW
>SIVmnd    
PLSKEKILALQEICSQMEKEGQISKIGPENPYNTPVFCIKKKDGTSWRKLVDFRQLNITV
LDIGDAYFSCPLDEDFRKYTAFTIPSVNNQGPGIRYQYNVLPQGWKGSPAIFQATADKIL
QPFRERHPDVVIYQYMDDLFVGTVNDIQKLVGKLNW
>SIVsyke   
PLSVEKLEALKAIVEDMLKAGQLEKASPTNPYNTPVFVIRKKDKKKWRMLIDFRKLNLTI
IDLKDAYYSVPLDKEFRPYTAFTVPSINNASPGERYQFTVLPQGWKGSPTIFQSTINQIL
QPFRKKYSDLTLIQYMDDLLIGTVNQLQKLIGVLNW
>HIV1O     
PLSKEKIEALTAICQEMEQEGKISRIGPENPYNTPIFAIKKKDSTKWRKLVDFRELNVTV
LDVGDAYFSCPLDKDFRKYTAFTIPSVNNETPGIRYQYNVLPQGWKGSPAIFQSSMTKIL
DPFKKDNPELEICQYMDDLYVGTVNDIQKLIGKLNW
>HIV2      
PLTKEKIEALKEICEKMEKEGQLEEAPPTNPYNTPTFAIKKKDKNKWRMLIDFRELNISI
LDVGDAYFSIPLHEDFRQYTAFTLPAVNNMEPGKRYIYKVLPQGWKGSPAIFQYTMRQVL
EPFRKANPDVILIQYMDDILIATVNDIQKLVGVLNW
>HIV1M     
PLTEEKIRALTDICTEMEKEGKISKIGPENPYNTPVFAIKKKDSTKWRKLVDFRELNVTV
LGVGDAYFSVPLDPGFRKYTAFTIPSINNETPGIRYQYNVLPQGWKGSPAIFQCSMTKIL
EPYRAKNPEVIIYQYMDDLYVGTVNDIQKLVGKLNW
>RSV       
PLPEGKLVALTQLVEKELQLGHIEPS--LSCWNTPVFVIRKASGS-YRLLHDLRAVNLMV
LDLKDCFFSIPLAEQDREAFAFTLPSVNNQAPARRFQWKVLPQGMTCSPTICQLVVGQVL
EPLRLKHPSLCMLHYMDDLLLATLWDVQKLVGSLQW
>SRV1      
PLTSEKLAAAQQLVQEQLEAGHITES--NSPWNTPIFVIKKKSGK-WRLLQDLRAVNKII
IDLKDCFFSIPLHPSDQKRFAFSLPSTNFKEPMQRFQWKVLPQRMANSPTLCQKYVATAI
HKVRHAWKQMYIIHYMDDILIATLNDFQKLLGDINW
>HTLV2     
SFKLERLQALNDLVSKALEAGHIEPY--SGPGNNPVFPVKKPNGK-WRFIHDLRATNLQT
IDLTDAFFQIPLPKQFQPYFAFTIPQPCNYGPGTRYAWTVLPQGFKNSPTLFEQQLAAVL
NPMRKMFPTSTIVQYMDDILLATLTELQVILGEIQW
>Jaagsiekte
---------------------------------------------------------IIV
IDLKDCFYTIPLAPQDCKRFAFSLPSVNFKEPMQRYQWRVLPQGMTNSPTLCQKFVATAI
APVRQRFPQLYLVHYMDDILLATLNDFQKLLGDINW
>MMTV      
PLKQEKLQALQQLVTEQLQLGHLEES--NSPWNTPVFVIKKKSGK-WRLLQDLRAVNIII
IDLQDCFFNIKLHPEDCKRFAFSVPSPNFKRPYQRFQWKVLPQGMKNSPTLCQKFVDKAI
LTVRDKYQDSYIVHYMDDILLATLNDFQKLLGNINW
>LDV       
PLTAQKLDAVQNIIQDLLKDGRIIPS--RSQWNSPIFVIQKKDKSKFRMLHDLRAVNVIA
MDISDCFFSIPLAERDSERFAFTIPSPNLREPAKRYQWTVLPQGMKNSPYICQQVVAEVI
RPIRERFRDAVIIHYMDDILIANLVQLQRLLGIIQW
>HTLV1     
PLNPERLQALQHLVRKALEAGHIEPY--TGPGNNPVFPVKKANGT-WRFIHDLRATNLQT
IDLKDAFFQIPLPKQFQPYFAFTVPQQCNYGPGTRYAWKVLPQGFKNSPTLFEMQLASIL
QPIRQAFPQCVILQYMDDILLAALPELQALLGEIQW
>BLV       
PFKLERLQALQDLVHRSLEAGYISPW--DGPGNNPVFPVRKPNGA-WRFVHDLRVTNIIC
LDLKDAFFQIPVEDRFRSYFAFTLPTPGGLQPHRRFAWRVLPQGFINSPALFERALQEPL
RQVSAAFSQSLLVSYMDDILYVSLHQLQTVLGDLQW
